# Supplementary material for: Aging alters the metabolic flux signature of the ER‐unfolded protein response in vivo in mice
Source: Aging Cell. 2022 Feb 16;21(3):e13558. doi: 10.1111/acel.13558 (PMC8920450; doi:10.1111/acel.13558)
Supplement: Supplementary file 1 — Data S1 [file ACEL-21-e13558-s003.xlsx]

## Sheet: Data
Protein	Accession#	DMSOyoung1	DMSOyoung2	DMSOyoung3	DMSOyoung4	DMSOyoung5	average DMSO young	DMSOaged1	DMSOaged2	DMSOaged3	DMSOaged4	DMSOaged5	average DMSO aged	TUNICAyoung1	TUNICAyoung2	TUNICAyoung3	TUNICAyoung4	TUNICAyoung5	average TUNICA young	TUNICAaged1	TUNICAaged2	TUNICAaged3	TUNICAaged4	TUNICAaged5	average TUNICA aged		aged tm/control	young tm/control	ratio of change with age
Carbamoyl-phosphate synthase [ammonia], mitochondrial	Q8C196	0.0786777	0.0790204	0.0824735	0.0810865	0.080741	0.0803998	0.0810865	0.069268	0.0705907	0.101992	0.0766313	0.0799137	0.0967835	0.0702594	0.0849193	0.0656661	0.0722541	0.0779765	0.0429938	0.0406297	0.0328121	0.0508352	0.0902425	0.0515027		0.644478	0.969859	0.664507
Serum albumin	P07724	0.132332	0.129379	0.135751	0.131908	0.134036	0.132681	0.163001	0.12646	0.132757	0.167358	0.138781	0.145671	0.128123	0.0415136	0.119106	0.0608366	0.0682805	0.083572	0.0679522	0.0388712	0.0356791	0.0551617	0.0956814	0.0586691		0.40275	0.629871	0.639416
Hemoglobin subunit beta-1	P02088	0.0170697	0.0205738	0.016535	0.0241277	0.0186809	0.0193974	0.0238525	0.0186809	0.0203025	0.0299776	0.0227548	0.0231137	0.0176056	0.0170697	0.0205738	0.0146722	0.0128233	0.0165489	0.0122976	0.0173375	0.0149375	0.0122976	0.016268	0.0146276		0.632856	0.853152	0.741786
Hemoglobin subunit alpha	P01942	0.0181427	0.0189504	0.0144073	0.0189504	0.016268	0.0173438	0.0194904	0.0200315	0.0160013	0.0222078	0.0244032	0.0204268	0.016535	0.0073572	0.0205738	0.013614	0.0122976	0.0140755	0.011511	0.0083892	0.0149375	0.00942547	0.016535	0.0121596		0.595276	0.811561	0.733496
Betaine--homocysteine S-methyltransferase 1	O35490	0.12729	0.142732	0.166383	0.135751	0.158248	0.146081	0.16687	0.15684	0.129798	0.137045	0.132332	0.144577	0.0719205	0.0586143	0.0960482	0.080741	0.0567252	0.0728098	0.0729225	0.102745	0.0993742	0.109239	0.114321	0.0997204		0.689738	0.498421	1.38385
Endoplasmic reticulum chaperone BiP	P20029	0.175295	0.169811	0.186637	0.198518	0.178848	0.181822	0.165897	0.189822	0.200741	0.187165	0.151284	0.178982		0.386616	0.346574	0.432901	0.369602	0.383923	0.513931	0.634577	0.664815	0.506238	0.565841	0.577081		3.22424	2.11154	1.52697
Carbonic anhydrase 3	P16015	0.0797072	0.0828214	0.110403	0.0856226	0.0913208	0.0899749	0.0997465	0.0656661	0.0856226	0.108466	0.097521	0.0914045	0.0305419	0.016535	0.0769712	0.0130866	0.0117729	0.0297815	0.0117729	0.00890679	0.00658599	0.0120351	0.0377057	0.0154013		0.168496	0.330998	0.509055
60 kDa heat shock protein, mitochondrial	P63038	0.0909609	0.0766313	0.0766313	0.0783355	0.0909609	0.082704	0.0742648	0.0877442	0.0643691	0.134892	0.0888118	0.0900164	0.142732	0.0650167	0.0997465	0.0993742	0.0859749	0.098569	0.097521	0.080741	0.105399	0.102745	0.107696	0.0988203		1.0978	1.19183	0.921108
Argininosuccinate synthase	P16460	0.141408	0.125219	0.148552	0.12646	0.146298	0.137587	0.151742	0.128541	0.123165	0.144955	0.130219	0.135724	0.237333	0.157778	0.163482	0.180902	0.181418	0.184182	0.130219	0.151284	0.14229	0.148552	0.181935	0.150856		1.11149	1.33866	0.8303
3-ketoacyl-CoA thiolase, mitochondrial	Q8BWT1	0.0709225	0.0732574	0.080741	0.0715874	0.0709225	0.0734862	0.0756143	0.0749387	0.0669699	0.144955	0.0752763	0.0875508	0.101616	0.0271749	0.0715874	0.0630787	0.0643691	0.0655653	0.069598	0.0474876	0.0634007	0.0709225	0.080741	0.06643		0.75876	0.892213	0.850424
Aldehyde dehydrogenase, mitochondrial	P47738	0.209832	0.219869	0.226585	0.201299	0.236044	0.218726	0.221683	0.218068	0.225967	0.270439	0.184536	0.224139	0.210412	0.133609	0.216281	0.12896	0.17936	0.173724	0.168336	0.14229	0.134892	0.171295	0.206384	0.164639		0.734543	0.794255	0.92482
Fatty acid-binding protein, liver	P12710	0.111963	0.101241	0.107311	0.106162	0.108081	0.106952	0.112354	0.0982606	0.115906	0.143175	0.101616	0.114263	0.0589306	0.035103	0.0699285	0.0502232	0.0345283	0.0497427	0.0592472	0.0539179	0.0486998	0.0659914	0.069598	0.0594909		0.520651	0.465096	1.11945
Glutathione S-transferase A3	P30115	0.0990025	0.0863278	0.0902425	0.0934916	0.10578	0.0949689	0.0986313	0.0986313	0.0849193	0.139217	0.107696	0.105819	0.124807	0.0486998	0.106162	0.0643691	0.0682805	0.0824636	0.0432909	0.0319583	0.039456	0.0496127	0.0859749	0.0500586		0.473059	0.868322	0.544796
Glutathione S-transferase Mu 1	P10649	0.0938552	0.0938552	0.0762918	0.0931285	0.10578	0.0925822	0.104638	0.097521	0.101616	0.100867	0.097152	0.100359	0.388974	0.147648	0.214505	0.175799	0.231585	0.231702	0.12896	0.0993742	0.082126	0.131485	0.147197	0.117828		1.17407	2.50267	0.469128
Protein disulfide-isomerase	P09103	0.173287	0.189822	0.163482	0.204111	0.184536	0.183048	0.205245	0.181418	0.236687	0.180387	0.147197	0.190187	0.637762	0.268236	0.316462	0.302665	0.297682	0.364561	0.314695	0.332952	0.277924	0.316462	0.335809	0.315568		1.65926	1.99162	0.833118
Actin, cytoplasmic 2	P63260	0.128541	0.106162	0.0993742	0.117101	0.12896	0.116028	0.101992	0.117501	0.121533	0.169811	0.111572	0.124482	0.176305	0.0888118	0.125219	0.139654	0.111572	0.128312	0.144063	0.129798	0.149459	0.131062	0.133609	0.137598		1.10537	1.10588	0.999541
ATP synthase subunit beta, mitochondrial	P56480	0.0856226	0.0783355	0.0884555	0.0712547	0.0884555	0.0824247	0.0924039	0.081779	0.0838682	0.137912	0.0960482	0.0984022	0.113927	0.0637231	0.101241	0.0715874	0.0849193	0.0870795	0.0709225	0.069268	0.0502232	0.0548501	0.0960482	0.0682624		0.693708	1.05647	0.656626
Endoplasmin	P08113	0.177319	0.219869	0.118704	0.157778	0.143619	0.163458	0.081779	0.197966	0.162522	0.0725881	0.140092	0.130989	0.860505	0.360981	0.384279	0.397409	0.383119	0.477259	0.438616	0.502479	0.432901	0.440065	0.50062	0.462936		3.53415	2.91977	1.21042
Fructose-bisphosphate aldolase B	Q91Y97	0.210412	0.200183	0.159665	0.228448	0.232217	0.206185	0.246544	0.231585	0.217471	0.207528	0.147197	0.210065	0.309469	0.244542	0.266778	0.282526	0.25128	0.270919	0.190357	0.224736	0.0773116	0.210412	0.178848	0.176333		0.839419	1.31396	0.638847
Glutathione S-transferase P 1	P19157	0.106928	0.101241	0.0891687	0.100867	0.0964156	0.098924	0.0997465	0.0982606	0.117101	0.159665	0.120722	0.119099	0.113533	0.0627572	0.0997465	0.0499178	0.0560986	0.0764105	0.0557859	0.0462814	0.0450809	0.057039	0.106545	0.0621463		0.521804	0.772416	0.675548
Selenium-binding protein 2	Q63836	0.113927	0.106928	0.113139	0.124395	0.118704	0.115418	0.12896	0.119106	0.112746	0.133609	0.110014	0.120887	0.0686092	0.0435883	0.0709225	0.0333828	0.0339549	0.0500916	0.081779	0.0715874		0.0732574	0.0960482	0.080668		0.667301	0.434	1.53756
Actin, alpha skeletal muscle	P68134	0.143175	0.10578	0.100493	0.112746	0.132757	0.11899	0.0990025	0.123574	0.119509	0.180902	0.113139	0.127225	0.215096	0.0888118	0.125632	0.151284	0.12646	0.141457	0.149914	0.155905	0.177319	0.123165	0.137045	0.14867		1.16856	1.18881	0.982964
Regucalcin	Q64374	0.101992	0.0877442	0.0835188	0.097521	0.0990025	0.0939557	0.106162	0.101616	0.0942194	0.134464	0.106545	0.108601	0.0536079	0.0146722	0.0964156	0.0598818	0.0325272	0.0514209	0.0305419	0.0168022	0.0154689	0.0362564	0.0511418	0.0300422		0.276629	0.547289	0.505453
Hydroxymethylglutaryl-CoA synthase, mitochondrial	P54869	0.214505	0.167846	0.201299	0.174289	0.177828	0.187154	0.170799	0.159192	0.196864	0.244542	0.146747	0.183629	0.416502	0.176812	0.174289	0.213329	0.216281	0.239442	0.199072	0.187165	0.151742	0.18506	0.154974	0.175603		0.956292	1.27939	0.747459
Carboxylesterase 3A	Q63880	0.199072	0.193589	0.191429	0.25128	0.184014	0.203877	0.149005	0.155439	0.18611	0.229698	0.199072	0.183865	0.154047	0.057668	0.199072	0.10578	0.0916813	0.12165	0.0732574	0.0490037	0.0444828	0.0650167	0.113927	0.0691375		0.376023	0.596681	0.630191
Arginase-1	Q61176	0.104638	0.0888118	0.107696	0.116304	0.101992	0.103888	0.112746	0.103879	0.111572	0.0927659	0.097521	0.103697	0.147648	0.097521	0.114716	0.113533	0.115906	0.117865	0.0790204	0.0859749	0.041809	0.087035	0.106545	0.0800768		0.77222	1.13453	0.68065
Fructose-1,6-bisphosphatase 1	Q9QXD6	0.147648	0.135321	0.132757	0.147648	0.165412	0.145757	0.164928	0.146747	0.144509	0.192507	0.144063	0.158551	0.314695	0.171791	0.186637	0.213329	0.209832	0.219257	0.185584	0.257505	0.207528	0.22351	0.180902	0.211006		1.33084	1.50426	0.884713
Glutamate dehydrogenase 1, mitochondrial	P26443	0.0906014	0.0705907	0.0773116	0.0705907	0.082126	0.0782441	0.069268	0.0776524	0.0705907	0.117101	0.0669699	0.0803164	0.0582985	0.0238525	0.0663171	0.0557859	0.035103	0.0478714	0.0368351	0.0348155	0.0403358	0.0441843	0.0634007	0.0439143		0.546766	0.611821	0.893669
Retinal dehydrogenase 1	P24549	0.15037	0.160139	0.0866812	0.172787	0.138346	0.141665	0.155905	0.138781	0.166383	0.138346	0.123165	0.144516	0.192507		0.158248	0.0877442	0.110403	0.137226	0.0997465	0.0659914	0.0614751	0.0934916	0.108852	0.0859114		0.594476	0.968665	0.613707
Elongation factor 1-alpha 1	P10126	0.12194	0.119106	0.111963	0.111963	0.125219	0.118038	0.13064	0.118704	0.149005	0.101992	0.0916813	0.118405	0.239278	0.128123	0.177319	0.126045	0.163963	0.166946	0.162522	0.144063	0.150827	0.156372	0.151742	0.153105		1.29307	1.41434	0.914258
Catalase	P24270	0.425937	0.491528	0.487982	0.481037	0.462877	0.469872	0.502479	0.42185	0.534268	0.580697	0.453501	0.498559		0.0835188	0.411266	0.437175	0.420502	0.338116	0.415183	0.349592	0.359924	0.380815	0.338699	0.368842		0.739817	0.71959	1.02811
Methanethiol oxidase	P17563	0.110014	0.106928	0.113139	0.119913	0.113533	0.112705	0.12896	0.119106	0.112746	0.134036	0.124395	0.123849	0.0913208	0.0435883	0.0712547	0.0640459	0.0374152	0.061525	0.081779	0.0786777	0.108081	0.0859749	0.107696	0.0924416		0.746408	0.545893	1.36732
Alcohol dehydrogenase 1	P00329	0.125219	0.147648	0.136182	0.132757	0.119106	0.132182	0.125219	0.117501	0.143175	0.143619	0.116702	0.129243	0.122348	0.0542283	0.122348	0.069598	0.0773116	0.0891666	0.0605179	0.0412187	0.0468838	0.0621153	0.0679522	0.0557376		0.431261	0.674573	0.63931
Fumarylacetoacetase	P35505	0.113139	0.111181	0.0964156	0.123165	0.124395	0.113659	0.108852	0.12194	0.126874	0.161089	0.112354	0.126222	0.172787	0.0666433	0.122756	0.118302	0.101992	0.116496	0.0800513	0.0913208	0.0902425	0.0863278	0.128123	0.0952132		0.754331	1.02496	0.735961
Glyceraldehyde-3-phosphate dehydrogenase	P16858	0.130219	0.111572	0.14053	0.0997465	0.128123	0.122038	0.147648	0.158248	0.145401	0.161566	0.119913	0.146555	0.215096	0.126874	0.159665	0.140092	0.126874	0.15372	0.121533	0.150827	0.109239	0.109626	0.128541	0.123953		0.845779	1.25961	0.671462
Protein disulfide-isomerase A3	P27773	0.209832	0.210412	0.202983	0.209254	0.205245	0.207545	0.205814	0.199627	0.212743	0.230955	0.206956	0.211219	0.427315	0.293604	0.332006	0.329192	0.294414	0.335306	0.364179	0.4287	0.367419	0.388974	0.412565	0.392367		1.85763	1.61558	1.14983
ATP synthase subunit alpha, mitochondrial	Q03265	0.0906014	0.0793636	0.0852707	0.0752763	0.0835188	0.0828061	0.0669699	0.0814325	0.0709225	0.150827	0.0715874	0.0883478	0.119509	0.0539179	0.0880996	0.0773116	0.081779	0.0841234	0.0699285	0.0605179	0.0368351	0.0586143	0.0967835	0.0645359		0.730475	1.01591	0.719037
Cytosolic 10-formyltetrahydrofolate dehydrogenase	Q8R0Y6	0.146747	0.124395	0.136613	0.109626	0.139217	0.13132	0.144063	0.150827	0.141408	0.125219	0.131485	0.1386	0.173787	0.120317	0.140092	0.0877442	0.0909609	0.12258	0.0712547	0.0532983	0.0762918	0.0790204	0.0863278	0.0732386		0.528416	0.933448	0.56609
2-iminobutanoate/2-iminopropanoate deaminase	P52760	0.0916813	0.0884555	0.0945841	0.0990025	0.0880996	0.0923646	0.104258	0.089884	0.0884555	0.0993742	0.089884	0.0943711	0.141849	0.0406297	0.100493	0.089884	0.0873894	0.092049	0.0762918	0.0643691	0.0438861	0.0779937	0.126874	0.077883		0.825284	0.996583	0.828114
Phosphoglycerate kinase 1	P09411	0.126874	0.0762918	0.145401	0.135751	0.0835188	0.113568	0.134036	0.0986313	0.0589306	0.132332	0.128541	0.110494	0.210993	0.140969	0.151742	0.14053	0.15037	0.158921	0.133609	0.123165	0.110403	0.143619	0.159665	0.134092		1.21357	1.39935	0.867235
Aspartate aminotransferase, mitochondrial	P05202	0.087035	0.0967835	0.0877442	0.0824735	0.0863278	0.0880728	0.0880996	0.0888118	0.0582985	0.155439	0.0732574	0.0927813	0.130219	0.185584	0.0956814	0.0769712	0.0828214	0.114255	0.0749387	0.0859749	0.0595643	0.0526803	0.097521	0.0741358		0.799038	1.29728	0.615932
Electron transfer flavoprotein subunit beta	Q9DCW4	0.106162	0.0814325	0.0824735	0.0756143	0.0990025	0.088937	0.0859749	0.0916813	0.0949493	0.15451	0.0824735	0.101918	0.15451	0.0773116	0.109626	0.0873894	0.0866812	0.103104	0.0856226	0.0845685	0.081779	0.0828214	0.0938552	0.0857294		0.841162	1.15929	0.725584
Glutamine synthetase	P15105	0.174289	0.139217	0.137045	0.141849	0.181418	0.154764	0.152202	0.182453	0.160139	0.213917	0.177828	0.177307		0.0421047	0.0732574		0.0621153	0.0591591
Glycine N-methyltransferase	Q9QXF8	0.141849	0.0835188	0.122756	0.080741	0.140969	0.113967	0.112746	0.141849	0.0927659	0.155439	0.0934916	0.119258	0.222291	0.143619	0.173287	0.165412	0.164445	0.173811	0.120722	0.137045	0.15872	0.14229	0.193048	0.150365		1.26083	1.5251	0.82672
Sorbitol dehydrogenase	Q64442	0.118704	0.128123	0.0884555	0.110403	0.0916813	0.107473	0.172289	0.145849	0.161089	0.166383	0.118302	0.152782	0.205245		0.144509	0.103122	0.114716	0.141898	0.0990025	0.0379966	0.0551617	0.0949493	0.137912	0.0850044		0.556375	1.32031	0.421397
Electron transfer flavoprotein subunit alpha, mitochondrial	Q99LC5	0.0766313	0.0705907	0.0762918	0.100493	0.0949493	0.0837912	0.037125	0.0749387	0.0621153	0.14229	0.0663171	0.0765573	0.106545		0.0849193	0.0895261	0.082126	0.090779	0.069268	0.0582985	0.0916813	0.0762918	0.0773116	0.0745702		0.974045	1.0834	0.899067
Pyruvate carboxylase, mitochondrial	Q05920	0.0595643	0.0945841		0.131485	0.104638	0.0975677	0.0424007	0.108852	0.131062	0.0702594	0.0330973	0.0771344	0.0756143		0.0592472	0.057039	0.0659914	0.064473	0.0224812	0.0773116	0.0532983	0.0382878	0.0490037	0.0480765		0.623283	0.660803	0.943221
L-lactate dehydrogenase A chain	P06151	0.126045	0.152661	0.114716	0.160139	0.108466	0.132406	0.184536	0.144509	0.216281	0.196864	0.110792	0.170596	0.175295		0.118704	0.126045	0.111181	0.132806	0.14053	0.172787	0.104638	0.164928	0.15037	0.146651		0.859635	1.00303	0.857041
Estradiol 17 beta-dehydrogenase 5	P70694	0.164445	0.144063	0.141849	0.139217	0.151742	0.148263	0.158248	0.151742	0.154974	0.161566	0.133183	0.151943	0.126045	0.0374152	0.154047	0.0679522	0.0916813	0.0954281	0.0682805	0.0406297	0.0081308	0.0663171	0.0621153	0.0490947		0.323113	0.643639	0.50201
Adenosylhomocysteinase	P50247	0.154974	0.153584	0.162043	0.157308	0.180387	0.161659	0.171791	0.172787	0.167846		0.187694	0.17503	0.356779	0.187165	0.161566	0.204111	0.199072	0.221739	0.165897	0.190357	0.187694	0.190357	0.227826	0.192426		1.09939	1.37164	0.801514
3-ketoacyl-CoA thiolase A, peroxisomal	Q921H8	0.337732	0.241896	0.241239	0.311199	0.288796	0.284172	0.24924	0.230955	0.221077	0.259615	0.241239	0.240425	0.404872	0.198518	0.219268	0.25265	0.341623	0.283386	0.261031	0.346574	0.202983	0.711828	0.172289	0.338941		1.40976	0.997234	1.41367
3-ketoacyl-CoA thiolase B, peroxisomal	Q8VCH0	0.411266	0.25265	0.264608	0.311199	0.371805	0.322306	0.24924	0.230955	0.221077	0.276409	0.250598	0.245656	0.22351	0.198518	0.243215	0.25265	0.359924	0.255564	0.215096	0.296043	0.0769712	0.175799	0.164928	0.185767		0.75621	0.792923	0.953699
S-methylmethionine--homocysteine S-methyltransferase BHMT2	Q91WS4	0.130219	0.152202	0.167358	0.141849	0.15872	0.150069	0.170305	0.179873	0.132332	0.0532983	0.128123	0.132786	0.0719205	0.0766313	0.0953151	0.0779937	0.0502232	0.0744168	0.0266181			0.0934916	0.0956814	0.0719304		0.5417	0.495883	1.0924
Peptidyl-prolyl cis-trans isomerase A	P17742	0.153584	0.151742	0.157778	0.155439	0.163001	0.156309	0.162522	0.159665	0.169811	0.236687	0.175799	0.180897	0.246544	0.120722	0.165897	0.167358	0.161566	0.172417	0.152661	0.166383	0.15684	0.171295	0.159192	0.161274		0.891525	1.10305	0.808233
Superoxide dismutase [Cu-Zn]	P08228	0.0686092	0.0752763	0.0682805	0.0742648	0.0924039	0.0757669	0.0835188	0.0766313	0.0783355	0.12646	0.0845685	0.0899027	0.128123	0.048093	0.087035	0.0672969	0.0735928	0.0808282	0.0595643	0.0699285	0.0666433	0.0508352	0.0749387	0.064382		0.71613	1.0668	0.671287
Carboxylesterase 1D	Q8VCT4	0.111181	0.0205738	0.123574		0.107311	0.0906602	0.131908	0.0852707	0.0759529	0.140092	0.0924039	0.105125	0.0953151	0.0441843	0.0656661	0.0496127	0.00428654	0.051813	0.0200315	0.016268	0.0154689	0.0450809	0.0424007	0.02785		0.264922	0.571507	0.463549
Ornithine carbamoyltransferase, mitochondrial	P11725	0.0779937	0.0749387	0.097152	0.0722541	0.0877442	0.0820165	0.0779937	0.0746015	0.0735928		0.0842181	0.0776015	0.0769712		0.0608366	0.041809	0.0412187	0.0552089	0.0797072	0.0238525		0.0377057	0.0913208	0.0581466		0.749297	0.673143	1.11313
Bifunctional epoxide hydrolase 2	P34914	0.12646	0.154974	0.154047	0.069268	0.141849	0.129319	0.162043	0.15037	0.159665	0.175799	0.140092	0.157594	0.227826		0.141408	0.131485	0.139654	0.160093	0.111572	0.170305	0.0997465	0.0931285	0.142732	0.123497		0.78364	1.23797	0.633005
Transketolase	P40142	0.0508352	0.057983	0.0884555	0.0656661	0.057983	0.0641846	0.0746015	0.0601996	0.0643691	0.0888118	0.051756	0.0679476	0.0884555	0.048093	0.0526803	0.311199	0.037125	0.10751	0.0382878	0.0421047	0.0659914	0.0365456	0.0468838	0.0459627		0.676442	1.67502	0.403841
Calreticulin	P14211	0.195768	0.154047	0.296861	0.121533	0.174289	0.188499	0.0735928	0.144509	0.0459807			0.0880274	0.575646	0.287213	0.305195	0.325488	0.282526	0.355214	0.297682	0.427315	0.340644	0.250598	0.350606	0.333369		3.78711	1.88443	2.00969
Triokinase/FMN cyclase	Q8VC30	0.114716	0.117901	0.111963	0.131062	0.132332	0.121595	0.134464	0.126045	0.116304	0.126045	0.119106	0.124393	0.159665	0.0133502	0.149459	0.107311	0.116304	0.109218	0.0856226	0.0756143	0.0313908	0.0682805	0.0746015	0.0671019		0.539436	0.89821	0.600567
Aldehyde dehydrogenase, cytosolic 1	O35945	0.153122	0.163963	0.0866812	0.172787	0.144955	0.144302	0.155905	0.159192	0.166383	0.230955	0.0842181	0.159331	0.236044		0.162522		0.106162	0.168243	0.0997465	0.100493		0.100867	0.109626	0.102683		0.644466	1.16591	0.552758
Cysteine sulfinic acid decarboxylase	Q9DBE0	0.0719205	0.14229	0.0997465	0.134036	0.113533	0.112305	0.151284	0.132757	0.186637	0.250598	0.102368	0.164729	0.0927659		0.115509	0.035103	0.0233031	0.0666702		0.00968521	0.00581716	0.0268963	0.0656661	0.0270162		0.164004	0.593652	0.276262
D-dopachrome decarboxylase	O35215	0.115112	0.136613	0.122756	0.156372	0.115906	0.129352	0.107696	0.124807	0.0990025	0.160139	0.115112	0.121351	0.225351	0.159192	0.100119	0.137045	0.157308	0.155803	0.113927	0.151742	0.143175	0.147197	0.167846	0.144777		1.19305	1.20449	0.990498
Formimidoyltransferase-cyclodeaminase	Q91XD4	0.0942194	0.0859749	0.0990025	0.0739286	0.102368	0.0910987	0.106928	0.0964156	0.0766313		0.108466	0.0971102	0.209832	0.108852	0.177319	0.144509	0.15684	0.15947	0.0880996	0.147197		0.12194	0.181418	0.134664		1.38671	1.75052	0.792168
S-adenosylmethionine synthase isoform type-1	Q91X83	0.341623	0.294414	0.320934	0.372914	0.280983	0.322173	0.300161	0.351624	0.303506	0.386616	0.284859	0.325353	0.876639	0.430092	0.370701	0.331065	0.381964	0.478092	0.424567	0.563449	0.466083	0.378532	0.379671	0.44246		1.35994	1.48396	0.916426
Glycogen phosphorylase, liver form	Q9ET01	0.0967835	0.0582985	0.106162		0.123574	0.0962045	0.111181	0.101992	0.128541	0.172787	0.0766313	0.118227	0.0608366		0.0938552	0.057983	0.0554736	0.0670371	0.0438861	0.0712547	0.0176056	0.0891687	0.108081	0.0659992		0.558243	0.696819	0.801131
Fatty acid synthase	P19096	0.121533				0.153122	0.137328		0.442989		0.230326	0.220472	0.297929	0.14053		0.284859	0.312941	0.148552	0.22172	0.195768	0.547314	0.424567	0.164928	0.0514487	0.276805		0.929098	1.61453	0.575459
Triosephosphate isomerase	P17751	0.128123	0.0511418	0.0453805		0.125632	0.0875693	0.136182	0.0637231	0.120317	0.115509	0.0762918	0.102404	0.167846		0.136182	0.0978906	0.107696	0.127404	0.0746015	0.0891687	0.0773116	0.0880996	0.0986313	0.0855625		0.835535	1.45489	0.574295
Acyl-CoA synthetase family member 2, mitochondrial	Q8VCW8	0.0742648		0.386616		0.0735928	0.178158	0.287213	0.057983		0.101616	0.0592472	0.126515	0.150827		0.057983	0.0679522	0.0669699	0.0859329	0.0377057	0.0790204	0.050529	0.0453805	0.057039	0.0539349		0.426313	0.482342	0.883839
Tubulin beta-4B chain	P68372	0.0945841	0.0920423	0.102368	0.0756143	0.0835188	0.0896256	0.105399	0.0793636	0.110792	0.0709225	0.12194	0.0976833	0.111181		0.0942194		0.120317	0.108573	0.137912	0.151284		0.0296959	0.0884555	0.101837		1.04252	1.2114	0.86059
Malate dehydrogenase, mitochondrial	P08249	0.0776524	0.081779	0.081779		0.0800513	0.0803154	0.0835188	0.0891687	0.0595643	0.10578	0.0621153	0.0800294	0.176812		0.102368	0.112354	0.118302	0.127459	0.112354	0.106545	0.0913208	0.107311	0.109626	0.105431		1.31741	1.58698	0.830135
Protein disulfide-isomerase A6	Q922R8	0.103879	0.0107269		0.0227548		0.0457869	0.160139	0.0508352	0.155439	0.241239	0.133183	0.148167	0.69922		0.344582	0.375146	0.298506	0.429363	0.430092	0.409974	0.275655	0.332006	0.409974	0.37154		2.50758	9.37744	0.267406
60S ribosomal protein L29	P47915	0.0842181	0.207528	0.127706	0.306044	0.0884555	0.16279	0.176305	0.129379	0.192507		0.0709225	0.142278	0.171295	0.336768	0.1035	0.167846	0.102745	0.176431	0.113139	0.120317	0.135321	0.136182	0.134036	0.127799		0.898232	1.08379	0.828786
Isocitrate dehydrogenase [NADP] cytoplasmic	O88844	0.119106	0.097521	0.112354	0.0997465	0.127706	0.111287	0.121533	0.131485	0.112354	0.163963	0.13064	0.131995	0.138346	0.0608366	0.170799	0.0735928	0.0257852	0.093872	0.0762918	0.0800513	0.340644	0.0884555	0.12194	0.141477		1.07183	0.843514	1.27068
10 kDa heat shock protein, mitochondrial	Q64433	0.1035	0.107696	0.101616	0.0920423	0.106545	0.10228	0.089884	0.0916813	0.0964156	0.159192	0.0920423	0.105843	0.176305	0.111572	0.104258	0.0964156	0.0783355	0.113377	0.181418	0.117101	0.10578	0.110014	0.128541	0.128571		1.21473	1.1085	1.09583
Acyl-CoA-binding protein	P31786	0.163482	0.139654	0.129798	0.14053	0.155905	0.145874	0.149914	0.145849	0.159665		0.123574	0.144751			0.135751	0.0895261	0.0773116	0.100863	0.0838682	0.0888118	0.0856226	0.0845685	0.0729225	0.0831587		0.574497	0.69144	0.830871
Carboxylesterase 1F	Q91WU0	0.097152	0.124395	0.136182	0.122348	0.119106	0.119837	0.12646	0.107311	0.107311		0.0997465	0.110207	0.0845685		0.130219	0.0194904		0.0780926	0.0296959	0.00942547		0.0459807	0.0646927	0.0374487		0.339802	0.65166	0.521442
Cytochrome P450 2D10	P24456	0.227826	0.218667	0.193048	0.248563	0.295227	0.236666	0.0927659	0.220472	0.25128	0.453501	0.291188	0.261842	0.748933		0.356779	0.320934	0.324571	0.437804	0.348582	0.149005	0.177319	0.225351	0.331065	0.246264		0.940508	1.84988	0.508415
Maleylacetoacetate isomerase	Q9WVL0	0.103879	0.0906014	0.0888118	0.0786777	0.115509	0.0954957	0.0666433	0.0835188	0.0956814		0.104258	0.0875253	0.148099		0.0986313	0.10578	0.110014	0.115631	0.0880996	0.0927659	0.0773116	0.128541	0.137478	0.104839		1.19782	1.21085	0.989234
Microsomal glutathione S-transferase 1	Q91VS7	0.130219	0.133609	0.137045	0.14229	0.144955	0.137624	0.136182	0.142732	0.132332		0.129379	0.135156	0.125219		0.131062	0.108852	0.0949493	0.115021		0.0964156		0.122348	0.105018	0.107927		0.798535	0.835762	0.955457
Phosphoglucomutase-1	Q9D0F9	0.0942194	0.0141426			0.0468838	0.0517486	0.039456	0.0856226		0.117901	0.0967835	0.0849408	0.118302		0.0978906	0.0895261	0.0856226	0.0978354	0.0564117	0.0462814		0.0725881	0.0814325	0.0641784		0.755566	1.89059	0.399646
Delta-1-pyrroline-5-carboxylate dehydrogenase, mitochondrial	Q8CHT0	0.0942194	0.0880996	0.0891687	0.186637	0.0927659	0.110178	0.0884555	0.0967835	0.0739286	0.258909	0.089884	0.121592	0.113927	0.0244032	0.0924039	0.069268	0.0739286	0.074786	0.0659914	0.0659914	0.0739286	0.0508352	0.138781	0.0791056		0.650581	0.678774	0.958465
Major urinary protein 17	B5X0G2	0.965808	0.245875	0.695155	0.734366	1.01864	0.731968	0.748933	0.330127	0.316462		0.811048	0.551643		0.475952		0.607605	0.753984	0.612514	0.486228	0.309469	0.296861	0.459713	0.304349	0.371324		0.673124	0.836804	0.804399
Major urinary protein 1	P11588	1.12747	0.542889	0.650923	0.661269	1.279	0.852309	0.654324	0.817542			0.852812	0.774893				0.644255	0.868442	0.756349	0.486228	0.324571		0.456588		0.422462		0.545188	0.887412	0.614357
Medium-chain specific acyl-CoA dehydrogenase, mitochondrial	P45952	0.145401				0.0308246	0.088113		0.265329	0.551819	0.128123	0.0699285	0.2538	0.187165		0.1035	0.111181	0.0942194	0.124017	0.0803959	0.101241	0.105018	0.138781	0.137045	0.112496		0.443248	1.40747	0.314925
Major urinary protein 2	P11589	1.32458		0.691155	0.254719		0.756818	0.69922	0.845349			0.885115	0.809895				0.683342	0.876639	0.779991	0.530066	0.427315		0.451972	0.069598	0.369738		0.456526	1.03062	0.442963
Pregnancy zone protein	Q61838	0.303506	0.131908	0.134036	0.176305	0.207528	0.190657	0.101992	0.155905	0.147197	0.332006	0.237979	0.195016	0.423205	0.0877442	0.311199	0.301828	0.326409	0.290077	0.209254	0.182972	0.306044	0.151742	0.296043	0.229211		1.17534	1.52146	0.77251
Protein disulfide-isomerase A4	P08003		0.188224		0.207528		0.197876	0.00890679	0.165412	0.214505			0.129608		0.149459	0.397409	0.285641	0.324571	0.28927	0.515892	0.489749		0.481037	0.536395	0.505768		3.90229	1.46187	2.66938
Glutathione S-transferase A1	P13745	0.133609	0.113139	0.166383	0.167358	0.123574	0.140813	0.154974	0.120317	0.118704	0.153122	0.112354	0.131894	0.143175		0.122348	0.0699285	0.0909609	0.106603	0.061795	0.0536079	0.050529	0.057983	0.119106	0.0686042		0.520146	0.757056	0.687063
Glutathione peroxidase 1	P11352	0.0863278	0.128123			0.097521	0.103991	0.171295	0.115906	0.174791	0.14229	0.0725881	0.135374	0.119106		0.0831699	0.0666433	0.0551617	0.0810202		0.0686092	0.0752763	0.0686092	0.139217	0.087928		0.649519	0.77911	0.833668
Valacyclovir hydrolase	Q8R164	0.110014	0.108852			0.109239	0.109368	0.0859749	0.0964156	0.115906	0.141849	0.113533	0.110736	0.132332		0.097152		0.0797072	0.103064	0.210993	0.0656661		0.110014	0.115112	0.125446		1.13284	0.942354	1.20214
Carbonic anhydrase 2	P00920	0.0208454	0.0400422			0.011511	0.0241329		0.145849	0.0285723	0.0333828	0.037125	0.0612323	0.0447817		0.0213895	0.0125603	0.00942547	0.0220392	0.00942547	0.00942547	0.0149375	0.00632945	0.00658599	0.00934078		0.152547	0.913246	0.167038
Heat shock cognate 71 kDa protein	P63017	0.249918	0.16687	0.209254	0.181935	0.232217	0.208039	0.230326	0.244542	0.175295	0.292796	0.0308246	0.194756		0.215096	0.250598		0.0333828	0.166359	0.238628	1.279		0.325488	0.296861	0.534994		2.74699	0.799653	3.43522
Heat shock protein HSP 90-beta	P11499	0.256806	0.181935	0.226585	0.238628	0.263888	0.233568	0.240584	0.25265	0.237333	0.375146	0.276409	0.276424	0.563449		0.261031		0.205245	0.343242	0.159665	0.230326		0.204111	0.230955	0.206264		0.746187	1.46956	0.507763
Isochorismatase domain-containing protein 2A	P85094	0.0432909				0.0459807	0.0446358				0.0797072	0.0705907	0.075149	0.111181		0.054539	0.105018	0.0643691	0.0837768		0.069268	0.0397489	0.0471855	0.0759529	0.0580388		0.772317	1.8769	0.411486
Peroxiredoxin-1	P35700	0.183492	0.183492	0.164928	0.184536	0.184536	0.180197	0.182972	0.174289	0.205245	0.267506	0.177319	0.201466	0.364179	0.14229	0.202983	0.162522	0.178848	0.210164	0.161566	0.147648	0.137478	0.180902	0.157308	0.15698		0.779189	1.1663	0.668084
Protein/nucleic acid deglycase DJ-1	Q99LX0	0.120722	0.101241	0.112746	0.0953151	0.102745	0.106554		0.126045	0.0756143	0.177319	0.123574	0.125638	0.17936		0.134464	0.138346	0.135751	0.14698	0.102745	0.0982606	0.147648	0.108081	0.131485	0.117644		0.936369	1.3794	0.678825
SEC14-like protein 2	Q99J08	0.16687	0.112354	0.229073		0.159192	0.166872	0.201859	0.157308	0.0978906		0.161566	0.154656			0.205245	0.108081	0.0888118	0.134046	0.100867	0.171295	0.124395	0.143175	0.138346	0.135616		0.876886	0.803285	1.09162
Trifunctional enzyme subunit alpha, mitochondrial	Q8BMS1	0.0927659	0.0560986	0.0797072	0.0330973	0.0831699	0.0689678	0.0601996	0.0810865	0.0592472	0.0249551	0.0288527	0.0508682	0.135321	0.0702594	0.0608366	0.0471855	0.0438861	0.0714978	0.0656661	0.050529		0.0055614	0.0659914	0.046937		0.922717	1.03668	0.890066
Tubulin beta-2B chain	Q9CWF2	0.104258	0.0920423	0.0895261	0.0592472	0.100119	0.0890386	0.105399	0.109626	0.110792	0.0672969	0.186637	0.11595	0.111181		0.117501		0.110014	0.112899	0.137912	0.165412		0.0679522	0.135751	0.126757		1.0932	1.26798	0.862163
Acetyl-CoA acetyltransferase, mitochondrial	Q8QZT1	0.0842181	0.0630787	0.0831699	0.081779		0.0780614	0.0659914	0.057983	0.0653412			0.0631052		0.0630787						0.0709225			0.0400422	0.0554824
Elongation factor 2	P58252	0.0884555	0.218667	0.211575	0.221683	0.0838682	0.16485	0.222291	0.179873	0.261031	0.103879		0.191768	0.189822		0.186637	0.0377057	0.0502232	0.116097		0.174289			0.155905	0.165097		0.860919	0.704259	1.22245
Homogentisate 1,2-dioxygenase	O09173	0.150827	0.119106	0.0873894	0.0803959	0.0895261	0.105449	0.156372	0.151742	0.108466	0.178337	0.0931285	0.137609	0.222291		0.175295	0.12729	0.107311	0.158047	0.0260625	0.0913208		0.0803959	0.0793636	0.0692857		0.503496	1.4988	0.335932
Peroxiredoxin-6	O08709	0.109626	0.268968	0.0474876	0.154974	0.14229	0.144669	0.124395	0.0379966	0.131908	0.169318	0.109626	0.114649	0.116702	0.105399	0.13064	0.0793636	0.0997465	0.10637	0.0873894	0.0742648	0.0669699	0.0942194	0.140092	0.092587		0.80757	0.735265	1.09834
Sarcosine dehydrogenase, mitochondrial	Q99LB7	0.0978906	0.0614751	0.107311		0.139217	0.101474	0.0786777	0.097521	0.057039	0.0909609	0.0931285	0.0834654	0.133609		0.087035	0.0601996	0.0856226	0.0916165	0.119509	0.112746		0.00787267	0.175295	0.103856		1.2443	0.90286	1.37817
3-hydroxyacyl-CoA dehydrogenase type-2	O08756	0.0325272				0.0835188	0.058023				0.0824735	0.0573533	0.0699134	0.0773116		0.0598818	0.0564117	0.0520637	0.0614172	0.0189504	0.0203025	0.0450809	0.0073572	0.0305419	0.0244466		0.34967	1.0585	0.330345
40S ribosomal protein S4, X isoform	P62702	0.0589306	0.0769712	0.0931285	0.050529	0.0308246	0.0620768	0.0468838	0.0621153	0.0614751	0.0686092	0.0595643	0.0597296	0.121533		0.0949493	0.0909609	0.0189504	0.0815985	0.0138782	0.124395	0.0719205	0.108466	0.105018	0.0847356		1.41865	1.31448	1.07925
60S ribosomal protein L6	P47911	0.0873894	0.0884555	0.0842181	0.0686092	0.0902425	0.0837829	0.0945841	0.0986313	0.117501	0.0712547		0.0954928	0.159192	0.111963	0.0938552	0.097521	0.117101	0.115926	0.132757	0.170305	0.183492	0.176812	0.155905	0.163854		1.71588	1.38365	1.24011
Alpha-enolase	P17182	0.0909609	0.112746	0.0913208	0.107696	0.155439	0.111633	0.117901	0.124807	0.132332	0.097152	0.123574	0.119153	0.12896		0.111572	0.0686092	0.112746	0.105472	0.0790204	0.0776524	0.108081	0.113533	0.0776524	0.0911877		0.765298	0.944811	0.810001
Glutathione S-transferase Mu 3	P19639	0.0938552	0.0582985	0.0756143		0.0786777	0.0766114	0.0592472	0.0942194		0.0614751	0.097152	0.0780234	0.391355	0.155905	0.201299	0.167358	0.213329	0.225849	0.110792	0.102745	0.082126	0.109239	0.119106	0.104802		1.34321	2.94798	0.455635
Nucleoside diphosphate kinase B	Q01768	0.171791		0.177828	0.315577	0.161089	0.206571		0.242555	0.173287	0.191968	0.13064	0.184612	0.337732		0.201299	0.192507	0.189288	0.230207	0.228448	0.268236	0.263888	0.316462	0.293604	0.274128		1.48488	1.11442	1.33243
Aldehyde dehydrogenase family 8 member A1	Q8BH00	0.165897	0.136182	0.145401		0.183492	0.157743	0.141408	0.12729	0.0637231	0.517868	0.142732	0.198604	0.350606		0.144955		0.160139	0.218566	0.137478	0.116304	0.306044	0.194132	0.197415	0.190275		0.958058	1.38558	0.691447
Cystathionine gamma-lyase	Q8VCN5	0.0715874	0.115509	0.0640459	0.0659914		0.0792834	0.0814325	0.162522	0.069598	0.069598	0.0880996	0.09425	0.261031	0.154974	0.182972	0.147648	0.17936	0.185197	0.0913208	0.0993742	0.0863278	0.0938552	0.162522	0.10668		1.13188	2.33589	0.484563
Methylmalonate-semialdehyde dehydrogenase [acylating], mitochondrial	Q9EQ20	0.117901	0.119509	0.0828214	0.0669699	0.0586143	0.0891632	0.0653412	0.0986313	0.0712547	0.0831699	0.0849193	0.0806633	0.163963	0.106928	0.0838682	0.111963	0.097521	0.112848	0.0749387		0.0601996		0.145401	0.0935132		1.1593	1.26564	0.915982
Succinate--CoA ligase [ADP/GDP-forming] subunit alpha, mitochondrial	Q9WUM5	0.0208454				0.0285723	0.0247088	0.0931285		0.0960482			0.0945884		0.0305419	0.0542283		0.108466	0.0644121		0.00968521			0.016268	0.0129766		0.13719	2.60684	0.052627
Alpha-1-antitrypsin 1-3	Q00896	0.324571			0.210412	0.269702	0.268228	0.180902	0.232851	0.207528	0.340644	0.213329	0.235051			0.486228	0.372914	0.277924	0.379022	0.174289	0.184014	0.15684	0.205245	0.272661	0.19861		0.844965	1.41306	0.597969
Carboxylesterase 3B	Q8VCU1	0.2229	0.327333	0.293604	0.256806	0.127706	0.24567	0.120317	0.177319	0.23993	0.197415	0.197415	0.186479	0.00403235	0.0438861	0.206956	0.112746	0.106545	0.094833	0.112354	0.0686092	0.0759529	0.087035	0.178337	0.104458		0.560158	0.386018	1.45112
Cytochrome c oxidase subunit 6A1, mitochondrial	P43024	0.0835188	0.0766313	0.0790204	0.081779	0.0942194	0.0830338	0.0102055	0.0920423	0.0377057		0.0913208	0.0578186	0.0924039		0.0927659	0.0845685	0.0637231	0.0833653	0.0608366	0.0797072				0.0702719		1.21539	1.00399	1.21055
Glyoxylate reductase/hydroxypyruvate reductase	Q91Z53	0.0756143	0.0913208	0.0927659	0.0646927	0.137912	0.0924611	0.0353909	0.117901	0.0624361	0.0739286	0.0586143	0.0696542	0.170799	0.0835188	0.12194	0.117101		0.12334	0.0450809	0.0880996			0.0993742	0.0775182		1.1129	1.33396	0.834281
Hydroxymethylglutaryl-CoA lyase, mitochondrial	P38060	0.119106				0.12729	0.123198		0.1035		0.144955	0.100867	0.116441	0.187694		0.106162	0.120317	0.0742648	0.122109	0.128541	0.113139		0.131908	0.125219	0.124702		1.07095	0.991163	1.0805
NADP-dependent malic enzyme	P06801	0.0978906				0.0873894	0.09264	0.0746015	0.0068428		0.024679		0.0353744	0.0873894		0.0444828		0.0133502	0.0484075		0.00454099		0.0486998		0.0266204		0.752532	0.522533	1.44016
Polycystic kidney disease protein 1-like 1	Q8R526		0.0296959	0.0669699	0.0255082		0.0407246	0.080741				0.0316744	0.0562077	0.0120351	0.000500501		0.0144073		0.00898096	0.00864786	0.0285723	0.0128233			0.0166812		0.296777	0.220529	1.34575
Xanthine dehydrogenase/oxidase	Q00519	0.189288	0.137045	0.130219		0.15684	0.153348	0.129379	0.175799	0.171791	0.204111	0.175799	0.171376	0.30775		0.236687	0.254719	0.230326	0.257371	0.181418	0.232851	0.136182	0.244542	0.163001	0.191599		1.118	1.67834	0.666134
Acyl-coenzyme A synthetase ACSM1, mitochondrial	Q91VA0	0.0863278	0.0138782			0.0895261	0.063244		0.089884			0.0459807	0.0679324	0.0920423		0.155905	0.0729225	0.0592472	0.0950293		0.0656661	0.0909609	0.0611556	0.0686092	0.0715979		1.05396	1.50258	0.701432
Alanine--glyoxylate aminotransferase 2, mitochondrial	Q3UEG6	0.0319583	0.0415136	0.00226019	0.113139	0.0362564	0.0450256	0.120722	0.0263401	0.101992		0.0305419	0.0698989		0.194132	0.0403358	0.0339549	0.0368351	0.0763145		0.0157349			0.0266181	0.0211765		0.302959	1.69492	0.178746
Alcohol dehydrogenase class-3	P28474	0.122348	0.15684	0.155439	0.16687		0.150374	0.140092	0.13064	0.164445		0.133183	0.14209	0.167846	0.0564117	0.145401	0.0873894	0.132332	0.117876	0.12729	0.0447817	0.0564117	0.0342415	0.15037	0.082619		0.581456	0.783886	0.741761
Clathrin heavy chain 1	Q68FD5	0.129798				0.164445	0.147122	0.108081	0.119913	0.358871	0.288003	0.133609	0.201695	0.202983		0.182972	0.113927	0.113927	0.153452	0.145849	0.185584	0.161566	0.197966	0.173287	0.17285		0.856988	1.04303	0.821635
Hydroxyacyl-coenzyme A dehydrogenase, mitochondrial	Q61425	0.127706		0.125219		0.159665	0.13753		0.0838682		0.126874	0.0705907	0.0937778	0.0956814		0.057983	0.0589306	0.0441843	0.0641948	0.0490037	0.0277329	0.0302596	0.0573533	0.0560986	0.0440896		0.47015	0.46677	1.00724
Malate dehydrogenase, cytoplasmic	P14152	0.0960482	0.110403	0.134464	0.108466	0.113533	0.112583	0.136613	0.132757	0.12646	0.145849	0.137478	0.135831	0.210412	0.13064	0.152661	0.15684	0.130219	0.156154	0.129379		0.126874	0.118302	0.195768	0.142581		1.04969	1.38702	0.756794
Peroxisomal acyl-coenzyme A oxidase 1	Q9R0H0	0.380815	0.205245	0.388974	0.240584		0.303905	0.226585	0.354704	0.138781	0.302665	0.293604	0.263268	1.0857		0.0630787	0.289591	0.438616	0.469247	0.45504	0.720601	0.279449	0.169318	0.135321	0.351946		1.33683	1.54406	0.865792
Phenylalanine-4-hydroxylase	P16331	0.404872	0.358871	0.327333		0.450452	0.385382		0.399872		0.247215	0.304349	0.317145	0.912415		0.321839	0.381964	0.347576	0.490948	0.331065				0.472619	0.401842		1.26706	1.27393	0.994609
Phosphoglycerate mutase 1	Q9DBJ1	0.109626	0.103122	0.112354	0.129798	0.0756143	0.106103	0.0964156	0.131062	0.125632			0.117703		0.129379	0.0646927	0.0468838	0.105018	0.0864932		0.0902425			0.082126	0.0861842		0.732217	0.815181	0.898227
Short-chain specific acyl-CoA dehydrogenase, mitochondrial	Q07417	0.0942194	0.0859749	0.0916813	0.0845685	0.101992	0.0916872	0.0909609	0.0880996	0.0960482		0.0702594	0.086342		0.0643691	0.0722541	0.124807	0.0637231	0.0812882	0.0462814	0.0305419		0.0705907	0.0353909	0.0457012		0.529305	0.886581	0.597017
Ferritin light chain 1	P29391	0.242555				0.233486	0.238021		0.227205		0.362042	0.213917	0.267721			0.334853	0.285641	0.271177	0.297224	0.266053	0.275655	0.324571	0.263888	0.338699	0.293773		1.09731	1.24873	0.87874
Non-specific lipid-transfer protein	P32020	0.377398	0.332952	0.352647	0.337732	0.126045	0.305355	0.350606	0.296043	0.380815	0.565841	0.332006	0.385062			0.296043	0.243878		0.26996		0.209254	0.194132	0.2229	0.265329	0.222904		0.578877	0.884087	0.654774
S-formylglutathione hydrolase	Q9R0P3	0.0982606	0.0511418	0.0567252	0.0557859	0.0960482	0.0715923	0.0916813	0.107311	0.0598818	0.119106	0.0828214	0.0921604	0.204111		0.151742	0.104258	0.12729	0.14685	0.0866812	0.0942194	0.0814325	0.111572	0.115906	0.0979622		1.06295	2.0512	0.51821
Xylulose kinase	Q3TNA1	0.12896				0.118704	0.123832	0.297682	0.138346			0.113533	0.183187	0.301828		0.17936	0.15037	0.14229	0.193462	0.107311	0.10578		0.12194	0.138781	0.118453		0.646625	1.5623	0.413893

## Sheet: Summary
Protein	ratio aged tm/control	ratio young tm/control	ratio aged tm/young tm
10 kDa heat shock protein, mitochondrial	1.21473	1.1085	1.09583
2-iminobutanoate/2-iminopropanoate deaminase	0.825284	0.996583	0.828114
3-hydroxyacyl-CoA dehydrogenase type-2	0.34967	1.0585	0.330345
3-ketoacyl-CoA thiolase A, peroxisomal	1.40976	0.997234	1.41367
3-ketoacyl-CoA thiolase B, peroxisomal	0.75621	0.792923	0.953699
3-ketoacyl-CoA thiolase, mitochondrial	0.75876	0.892213	0.850424
40S ribosomal protein S4, X isoform	1.41865	1.31448	1.07925
60 kDa heat shock protein, mitochondrial	1.0978	1.19183	0.921108
60S ribosomal protein L29	0.898232	1.08379	0.828786
60S ribosomal protein L6	1.71588	1.38365	1.24011
Actin, alpha skeletal muscle	1.16856	1.18881	0.982964
Actin, cytoplasmic 2	1.10537	1.10588	0.999541
Acyl-CoA synthetase family member 2, mitochondrial	0.426313	0.482342	0.883839
Acyl-CoA-binding protein	0.574497	0.69144	0.830871
Acyl-coenzyme A synthetase ACSM1, mitochondrial	1.05396	1.50258	0.701432
Adenosylhomocysteinase	1.09939	1.37164	0.801514
Alanine--glyoxylate aminotransferase 2, mitochondrial	0.302959	1.69492	0.178746
Alcohol dehydrogenase 1	0.431261	0.674573	0.63931
Alcohol dehydrogenase class-3	0.581456	0.783886	0.741761
Aldehyde dehydrogenase family 8 member A1	0.958058	1.38558	0.691447
Aldehyde dehydrogenase, cytosolic 1	0.644466	1.16591	0.552758
Aldehyde dehydrogenase, mitochondrial	0.734543	0.794255	0.92482
Alpha-1-antitrypsin 1-3	0.844965	1.41306	0.597969
Alpha-enolase	0.765298	0.944811	0.810001
Arginase-1	0.77222	1.13453	0.68065
Argininosuccinate synthase	1.11149	1.33866	0.8303
Aspartate aminotransferase, mitochondrial	0.799038	1.29728	0.615932
ATP synthase subunit alpha, mitochondrial	0.730475	1.01591	0.719037
ATP synthase subunit beta, mitochondrial	0.693708	1.05647	0.656626
Betaine--homocysteine S-methyltransferase 1	0.689738	0.498421	1.38385
Bifunctional epoxide hydrolase 2	0.78364	1.23797	0.633005
Calreticulin	3.78711	1.88443	2.00969
Carbamoyl-phosphate synthase [ammonia], mitochondrial	0.644478	0.969859	0.664507
Carbonic anhydrase 2	0.152547	0.913246	0.167038
Carbonic anhydrase 3	0.168496	0.330998	0.509055
Carboxylesterase 1D	0.264922	0.571507	0.463549
Carboxylesterase 1F	0.339802	0.65166	0.521442
Carboxylesterase 3A	0.376023	0.596681	0.630191
Carboxylesterase 3B	0.560158	0.386018	1.45112
Catalase	0.739817	0.71959	1.02811
Clathrin heavy chain 1	0.856988	1.04303	0.821635
Cystathionine gamma-lyase	1.13188	2.33589	0.484563
Cysteine sulfinic acid decarboxylase	0.164004	0.593652	0.276262
Cytochrome c oxidase subunit 6A1, mitochondrial	1.21539	1.00399	1.21055
Cytochrome P450 2D10	0.940508	1.84988	0.508415
Cytosolic 10-formyltetrahydrofolate dehydrogenase	0.528416	0.933448	0.56609
D-dopachrome decarboxylase	1.19305	1.20449	0.990498
Delta-1-pyrroline-5-carboxylate dehydrogenase, mitochondrial	0.650581	0.678774	0.958465
Electron transfer flavoprotein subunit alpha, mitochondrial	0.974045	1.0834	0.899067
Electron transfer flavoprotein subunit beta	0.841162	1.15929	0.725584
Elongation factor 1-alpha 1	1.29307	1.41434	0.914258
Elongation factor 2	0.860919	0.704259	1.22245
Endoplasmic reticulum chaperone BiP	3.22424	2.11154	1.52697
Endoplasmin	3.53415	2.91977	1.21042
Estradiol 17 beta-dehydrogenase 5	0.323113	0.643639	0.50201
Fatty acid synthase	0.929098	1.61453	0.575459
Fatty acid-binding protein, liver	0.520651	0.465096	1.11945
Ferritin light chain 1	1.09731	1.24873	0.87874
Formimidoyltransferase-cyclodeaminase	1.38671	1.75052	0.792168
Fructose-1,6-bisphosphatase 1	1.33084	1.50426	0.884713
Fructose-bisphosphate aldolase B	0.839419	1.31396	0.638847
Fumarylacetoacetase	0.754331	1.02496	0.735961
Glutamate dehydrogenase 1, mitochondrial	0.546766	0.611821	0.893669
Glutathione peroxidase 1	0.649519	0.77911	0.833668
Glutathione S-transferase A1	0.520146	0.757056	0.687063
Glutathione S-transferase A3	0.473059	0.868322	0.544796
Glutathione S-transferase Mu 1	1.17407	2.50267	0.469128
Glutathione S-transferase Mu 3	1.34321	2.94798	0.455635
Glutathione S-transferase P 1	0.521804	0.772416	0.675548
Glyceraldehyde-3-phosphate dehydrogenase	0.845779	1.25961	0.671462
Glycine N-methyltransferase	1.26083	1.5251	0.82672
Glycogen phosphorylase, liver form	0.558243	0.696819	0.801131
Glyoxylate reductase/hydroxypyruvate reductase	1.1129	1.33396	0.834281
Heat shock cognate 71 kDa protein	2.74699	0.799653	3.43522
Heat shock protein HSP 90-beta	0.746187	1.46956	0.507763
Hemoglobin subunit alpha	0.595276	0.811561	0.733496
Hemoglobin subunit beta-1	0.632856	0.853152	0.741786
Homogentisate 1,2-dioxygenase	0.503496	1.4988	0.335932
Hydroxyacyl-coenzyme A dehydrogenase, mitochondrial	0.47015	0.46677	1.00724
Hydroxymethylglutaryl-CoA lyase, mitochondrial	1.07095	0.991163	1.0805
Hydroxymethylglutaryl-CoA synthase, mitochondrial	0.956292	1.27939	0.747459
Isochorismatase domain-containing protein 2A	0.772317	1.8769	0.411486
Isocitrate dehydrogenase [NADP] cytoplasmic	1.07183	0.843514	1.27068
L-lactate dehydrogenase A chain	0.859635	1.00303	0.857041
Major urinary protein 1	0.545188	0.887412	0.614357
Major urinary protein 17	0.673124	0.836804	0.804399
Major urinary protein 2	0.456526	1.03062	0.442963
Malate dehydrogenase, cytoplasmic	1.04969	1.38702	0.756794
Malate dehydrogenase, mitochondrial	1.31741	1.58698	0.830135
Maleylacetoacetate isomerase	1.19782	1.21085	0.989234
Medium-chain specific acyl-CoA dehydrogenase, mitochondrial	0.443248	1.40747	0.314925
Methanethiol oxidase	0.746408	0.545893	1.36732
Methylmalonate-semialdehyde dehydrogenase [acylating], mitochondrial	1.1593	1.26564	0.915982
Microsomal glutathione S-transferase 1	0.798535	0.835762	0.955457
NADP-dependent malic enzyme	0.752532	0.522533	1.44016
Non-specific lipid-transfer protein	0.578877	0.884087	0.654774
Nucleoside diphosphate kinase B	1.48488	1.11442	1.33243
Ornithine carbamoyltransferase, mitochondrial	0.749297	0.673143	1.11313
Peptidyl-prolyl cis-trans isomerase A	0.891525	1.10305	0.808233
Peroxiredoxin-1	0.779189	1.1663	0.668084
Peroxiredoxin-6	0.80757	0.735265	1.09834
Peroxisomal acyl-coenzyme A oxidase 1	1.33683	1.54406	0.865792
Phenylalanine-4-hydroxylase	1.26706	1.27393	0.994609
Phosphoglucomutase-1	0.755566	1.89059	0.399646
Phosphoglycerate kinase 1	1.21357	1.39935	0.867235
Phosphoglycerate mutase 1	0.732217	0.815181	0.898227
Polycystic kidney disease protein 1-like 1	0.296777	0.220529	1.34575
Pregnancy zone protein	1.17534	1.52146	0.77251
Protein disulfide-isomerase	1.65926	1.99162	0.833118
Protein disulfide-isomerase A3	1.85763	1.61558	1.14983
Protein disulfide-isomerase A4	3.90229	1.46187	2.66938
Protein disulfide-isomerase A6	2.50758	9.37744	0.267406
Protein/nucleic acid deglycase DJ-1	0.936369	1.3794	0.678825
Pyruvate carboxylase, mitochondrial	0.623283	0.660803	0.943221
Regucalcin	0.276629	0.547289	0.505453
Retinal dehydrogenase 1	0.594476	0.968665	0.613707
S-adenosylmethionine synthase isoform type-1	1.35994	1.48396	0.916426
S-formylglutathione hydrolase	1.06295	2.0512	0.51821
S-methylmethionine--homocysteine S-methyltransferase BHMT2	0.5417	0.495883	1.0924
Sarcosine dehydrogenase, mitochondrial	1.2443	0.90286	1.37817
SEC14-like protein 2	0.876886	0.803285	1.09162
Selenium-binding protein 2	0.667301	0.434	1.53756
Serum albumin	0.40275	0.629871	0.639416
Short-chain specific acyl-CoA dehydrogenase, mitochondrial	0.529305	0.886581	0.597017
Sorbitol dehydrogenase	0.556375	1.32031	0.421397
Succinate--CoA ligase [ADP/GDP-forming] subunit alpha, mitochondrial	0.13719	2.60684	0.052627
Superoxide dismutase [Cu-Zn]	0.71613	1.0668	0.671287
Transketolase	0.676442	1.67502	0.403841
Trifunctional enzyme subunit alpha, mitochondrial	0.922717	1.03668	0.890066
Triokinase/FMN cyclase	0.539436	0.89821	0.600567
Triosephosphate isomerase	0.835535	1.45489	0.574295
Tubulin beta-2B chain	1.0932	1.26798	0.862163
Tubulin beta-4B chain	1.04252	1.2114	0.86059
Valacyclovir hydrolase	1.13284	0.942354	1.20214
Xanthine dehydrogenase/oxidase	1.118	1.67834	0.666134
Xylulose kinase	0.646625	1.5623	0.413893
