# Supplementary material for: Aging alters the metabolic flux signature of the ER‐unfolded protein response in vivo in mice
Source: Aging Cell. 2022 Feb 16;21(3):e13558. doi: 10.1111/acel.13558 (PMC8920450; doi:10.1111/acel.13558)
Supplement: Supplementary file 2 — Data S2 [file ACEL-21-e13558-s002.xlsx]

## Sheet: young tm dmso
Arginine biosynthesis	Alanine, aspartate and glutamate metabolism	Metabolic pathways	Carbon metabolism	Biosynthesis of amino acids	Thyroid hormone synthesis	Glycine, serine and threonine metabolism	Cysteine and methionine metabolism	Protein processing in endoplasmic reticulum	Antigen processing and presentation	Fluid shear stress and atherosclerosis	Fatty acid degradation	Valine, leucine and isoleucine degradation	Fatty acid metabolism	Glycolysis / Gluconeogenesis	Tryptophan metabolism	beta-Alanine metabolism	Pyruvate metabolism	PPAR signaling pathway	Glutathione metabolism	Metabolism of xenobiotics by cytochrome P450	Drug metabolism - cytochrome P450	Drug metabolism - other enzymes	Platinum drug resistance	Pathways in cancer	Chemical carcinogenesis	Hepatocellular carcinoma	Huntington disease	Pentose phosphate pathway	Fructose and mannose metabolism	HIF-1 signaling pathway	Butanoate metabolism	Peroxisome	Tyrosine metabolism	Propanoate metabolism
"Carbamoyl-phosphate synthase [ammonia], mitochondrial"	"Carbamoyl-phosphate synthase [ammonia], mitochondrial"	"Carbamoyl-phosphate synthase [ammonia], mitochondrial"	"Carbamoyl-phosphate synthase [ammonia], mitochondrial"	"Carbamoyl-phosphate synthase [ammonia], mitochondrial"	Serum albumin	Betaine--homocysteine S-methyltransferase 1	Betaine--homocysteine S-methyltransferase 1	Endoplasmic reticulum chaperone BiP	Endoplasmic reticulum chaperone BiP	Argininosuccinate synthase	"3-ketoacyl-CoA thiolase, mitochondrial"	"3-ketoacyl-CoA thiolase, mitochondrial"	"3-ketoacyl-CoA thiolase, mitochondrial"	"Aldehyde dehydrogenase, mitochondrial"	"Aldehyde dehydrogenase, mitochondrial"	"Aldehyde dehydrogenase, mitochondrial"	"Aldehyde dehydrogenase, mitochondrial"	"Fatty acid-binding protein, liver"	Glutathione S-transferase A3	Glutathione S-transferase A3	Glutathione S-transferase A3	Glutathione S-transferase A3	Glutathione S-transferase A3	Glutathione S-transferase A3	Glutathione S-transferase A3	Glutathione S-transferase A3	"ATP synthase subunit beta, mitochondrial"	Fructose-bisphosphate aldolase B	Fructose-bisphosphate aldolase B	Fructose-bisphosphate aldolase B	"Hydroxymethylglutaryl-CoA synthase, mitochondrial"	Catalase	Alcohol dehydrogenase 1	L-lactate dehydrogenase A chain
Argininosuccinate synthase	Argininosuccinate synthase	Betaine--homocysteine S-methyltransferase 1	Fructose-bisphosphate aldolase B	Argininosuccinate synthase	Endoplasmic reticulum chaperone BiP	Glycine N-methyltransferase	"Aspartate aminotransferase, mitochondrial"	Protein disulfide-isomerase	Protein disulfide-isomerase A3	Glutathione S-transferase A3	"Aldehyde dehydrogenase, mitochondrial"	"Aldehyde dehydrogenase, mitochondrial"	"3-ketoacyl-CoA thiolase A, peroxisomal"	Fructose-bisphosphate aldolase B	Catalase	"Trifunctional enzyme subunit alpha, mitochondrial"	L-lactate dehydrogenase A chain	"Hydroxymethylglutaryl-CoA synthase, mitochondrial"	Glutathione S-transferase Mu 1	Glutathione S-transferase Mu 1	Glutathione S-transferase Mu 1	Glutathione S-transferase Mu 1	Glutathione S-transferase Mu 1	Glutathione S-transferase Mu 1	Glutathione S-transferase Mu 1	Glutathione S-transferase Mu 1	"ATP synthase subunit alpha, mitochondrial"	Regucalcin	"Fructose-1,6-bisphosphatase 1"	Glyceraldehyde-3-phosphate dehydrogenase	"Trifunctional enzyme subunit alpha, mitochondrial"	"3-ketoacyl-CoA thiolase A, peroxisomal"	Fumarylacetoacetase	"Trifunctional enzyme subunit alpha, mitochondrial"
Arginase-1	"Glutamate dehydrogenase 1, mitochondrial"	Carbonic anhydrase 3	Regucalcin	Fructose-bisphosphate aldolase B	Endoplasmin	"Sarcosine dehydrogenase, mitochondrial"	L-lactate dehydrogenase A chain	Endoplasmin	Calreticulin	Glutathione S-transferase Mu 1	Alcohol dehydrogenase 1	"Hydroxymethylglutaryl-CoA synthase, mitochondrial"	"3-ketoacyl-CoA thiolase B, peroxisomal"	"Fructose-1,6-bisphosphatase 1"	"Trifunctional enzyme subunit alpha, mitochondrial"	"Methylmalonate-semialdehyde dehydrogenase [acylating], mitochondrial"	"Malate dehydrogenase, mitochondrial"	"3-ketoacyl-CoA thiolase A, peroxisomal"	Glutathione S-transferase P 1	Glutathione S-transferase P 1	Glutathione S-transferase P 1	Glutathione S-transferase P 1	Glutathione S-transferase P 1	Endoplasmin	Glutathione S-transferase P 1	"Actin, cytoplasmic 2"	Superoxide dismutase [Cu-Zn]	"Fructose-1,6-bisphosphatase 1"	Sorbitol dehydrogenase	Phosphoglycerate kinase 1	"Hydroxymethylglutaryl-CoA lyase, mitochondrial"	"3-ketoacyl-CoA thiolase B, peroxisomal"	"Aspartate aminotransferase, mitochondrial"	"Methylmalonate-semialdehyde dehydrogenase [acylating], mitochondrial"
"Glutamate dehydrogenase 1, mitochondrial"	"Aspartate aminotransferase, mitochondrial"	Argininosuccinate synthase	"Fructose-1,6-bisphosphatase 1"	Arginase-1	Protein disulfide-isomerase A4	Cystathionine gamma-lyase	Adenosylhomocysteinase	Protein disulfide-isomerase A3	Heat shock cognate 71 kDa protein	"Actin, cytoplasmic 2"	"3-ketoacyl-CoA thiolase A, peroxisomal"	"3-ketoacyl-CoA thiolase A, peroxisomal"	Fatty acid synthase	Alcohol dehydrogenase 1	Aldehyde dehydrogenase family 8 member A1	Peroxisomal acyl-coenzyme A oxidase 1	Glyoxylate reductase/hydroxypyruvate reductase	"3-ketoacyl-CoA thiolase B, peroxisomal"	Isocitrate dehydrogenase [NADP] cytoplasmic	Alcohol dehydrogenase 1	Alcohol dehydrogenase 1	Carboxylesterase 1D	Microsomal glutathione S-transferase 1	Glutathione S-transferase P 1	Alcohol dehydrogenase 1	Glutathione S-transferase P 1	Glutathione peroxidase 1	Transketolase	Triokinase/FMN cyclase	L-lactate dehydrogenase A chain	"Acyl-coenzyme A synthetase ACSM1, mitochondrial"	Superoxide dismutase [Cu-Zn]	Maleylacetoacetate isomerase	"Succinate--CoA ligase [ADP/GDP-forming] subunit alpha, mitochondrial"
"Aspartate aminotransferase, mitochondrial"	"Delta-1-pyrroline-5-carboxylate dehydrogenase, mitochondrial"	"3-ketoacyl-CoA thiolase, mitochondrial"	"Glutamate dehydrogenase 1, mitochondrial"	Glyceraldehyde-3-phosphate dehydrogenase	Glutathione peroxidase 1	Glyoxylate reductase/hydroxypyruvate reductase	S-methylmethionine--homocysteine S-methyltransferase BHMT2	Calreticulin	Heat shock protein HSP 90-beta	Endoplasmin	"3-ketoacyl-CoA thiolase B, peroxisomal"	"3-ketoacyl-CoA thiolase B, peroxisomal"	"Medium-chain specific acyl-CoA dehydrogenase, mitochondrial"	Glyceraldehyde-3-phosphate dehydrogenase	"Hydroxyacyl-coenzyme A dehydrogenase, mitochondrial"	"Short-chain specific acyl-CoA dehydrogenase, mitochondrial"	NADP-dependent malic enzyme	Acyl-CoA-binding protein	Microsomal glutathione S-transferase 1	Microsomal glutathione S-transferase 1	Microsomal glutathione S-transferase 1	Carboxylesterase 1F	Glutathione S-transferase A1	Microsomal glutathione S-transferase 1	Microsomal glutathione S-transferase 1	Microsomal glutathione S-transferase 1	"Cytochrome c oxidase subunit 6A1, mitochondrial"	Phosphoglucomutase-1	Triosephosphate isomerase	Alpha-enolase	"Hydroxyacyl-coenzyme A dehydrogenase, mitochondrial"	Bifunctional epoxide hydrolase 2	"Homogentisate 1,2-dioxygenase"	Peroxisomal acyl-coenzyme A oxidase 1
"Ornithine carbamoyltransferase, mitochondrial"	"Alanine--glyoxylate aminotransferase 2, mitochondrial"	"Aldehyde dehydrogenase, mitochondrial"	Catalase	Phosphoglycerate kinase 1		"Alanine--glyoxylate aminotransferase 2, mitochondrial"	S-adenosylmethionine synthase isoform type-1	Protein disulfide-isomerase A6		Glutathione S-transferase P 1	"Medium-chain specific acyl-CoA dehydrogenase, mitochondrial"	"Medium-chain specific acyl-CoA dehydrogenase, mitochondrial"	"Trifunctional enzyme subunit alpha, mitochondrial"	Phosphoglycerate kinase 1			"Malate dehydrogenase, cytoplasmic"	"Medium-chain specific acyl-CoA dehydrogenase, mitochondrial"	Glutathione S-transferase A1	Glutathione S-transferase A1	Glutathione S-transferase A1	Microsomal glutathione S-transferase 1	Glutathione S-transferase Mu 3	Glutathione S-transferase A1	Glutathione S-transferase A1	Glutathione S-transferase A1	Clathrin heavy chain 1				"Short-chain specific acyl-CoA dehydrogenase, mitochondrial"	Isocitrate dehydrogenase [NADP] cytoplasmic	Alcohol dehydrogenase class-3	"Short-chain specific acyl-CoA dehydrogenase, mitochondrial"
		Glutathione S-transferase A3	Glyceraldehyde-3-phosphate dehydrogenase	"Aspartate aminotransferase, mitochondrial"		Phosphoglycerate mutase 1	"Malate dehydrogenase, mitochondrial"	Protein disulfide-isomerase A4		Microsomal glutathione S-transferase 1	"Trifunctional enzyme subunit alpha, mitochondrial"	"Trifunctional enzyme subunit alpha, mitochondrial"	"Hydroxyacyl-coenzyme A dehydrogenase, mitochondrial"	L-lactate dehydrogenase A chain				NADP-dependent malic enzyme	Glutathione peroxidase 1	Glutathione S-transferase Mu 3	Glutathione S-transferase Mu 3	Glutathione S-transferase A1		Heat shock protein HSP 90-beta	Glutathione S-transferase Mu 3	Glutathione S-transferase Mu 3						Peroxiredoxin-1
		Glutathione S-transferase Mu 1	Phosphoglycerate kinase 1	"Ornithine carbamoyltransferase, mitochondrial"			Cystathionine gamma-lyase	Heat shock cognate 71 kDa protein		Glutathione S-transferase A1	Alcohol dehydrogenase class-3	"Methylmalonate-semialdehyde dehydrogenase [acylating], mitochondrial"	Peroxisomal acyl-coenzyme A oxidase 1	Triosephosphate isomerase				Peroxisomal acyl-coenzyme A oxidase 1	Glutathione S-transferase Mu 3	Alcohol dehydrogenase class-3	Alcohol dehydrogenase class-3	Glutathione S-transferase Mu 3		Glutathione S-transferase Mu 3	Alcohol dehydrogenase class-3							"Hydroxymethylglutaryl-CoA lyase, mitochondrial"
		"ATP synthase subunit beta, mitochondrial"	"Aspartate aminotransferase, mitochondrial"	Transketolase			"Alanine--glyoxylate aminotransferase 2, mitochondrial"	Heat shock protein HSP 90-beta		Heat shock protein HSP 90-beta	"Hydroxyacyl-coenzyme A dehydrogenase, mitochondrial"	"Hydroxymethylglutaryl-CoA lyase, mitochondrial"	"Short-chain specific acyl-CoA dehydrogenase, mitochondrial"	Phosphoglucomutase-1				Non-specific lipid-transfer protein				Nucleoside diphosphate kinase B										Xanthine dehydrogenase/oxidase
		Fructose-bisphosphate aldolase B	Transketolase	S-adenosylmethionine synthase isoform type-1			"Malate dehydrogenase, cytoplasmic"			Glutathione S-transferase Mu 3	Peroxisomal acyl-coenzyme A oxidase 1	"Alanine--glyoxylate aminotransferase 2, mitochondrial"	Non-specific lipid-transfer protein	Alpha-enolase								Xanthine dehydrogenase/oxidase										Peroxisomal acyl-coenzyme A oxidase 1
		Glutathione S-transferase P 1	Triokinase/FMN cyclase	Triosephosphate isomerase							"Short-chain specific acyl-CoA dehydrogenase, mitochondrial"	"Hydroxyacyl-coenzyme A dehydrogenase, mitochondrial"		Alcohol dehydrogenase class-3																		Non-specific lipid-transfer protein
		Selenium-binding protein 2	Triosephosphate isomerase	Isocitrate dehydrogenase [NADP] cytoplasmic								"Short-chain specific acyl-CoA dehydrogenase, mitochondrial"		Phosphoglycerate mutase 1
		Regucalcin	"Malate dehydrogenase, mitochondrial"	Alpha-enolase
		"Hydroxymethylglutaryl-CoA synthase, mitochondrial"	Isocitrate dehydrogenase [NADP] cytoplasmic	Cystathionine gamma-lyase
		Arginase-1	"Trifunctional enzyme subunit alpha, mitochondrial"	Phenylalanine-4-hydroxylase
		"Fructose-1,6-bisphosphatase 1"	Alpha-enolase	Phosphoglycerate mutase 1
		"Glutamate dehydrogenase 1, mitochondrial"	"Methylmalonate-semialdehyde dehydrogenase [acylating], mitochondrial"
		Retinal dehydrogenase 1	"Succinate--CoA ligase [ADP/GDP-forming] subunit alpha, mitochondrial"
		Catalase	NADP-dependent malic enzyme
		Methanethiol oxidase	Alcohol dehydrogenase class-3
		Alcohol dehydrogenase 1	"Malate dehydrogenase, cytoplasmic"
		Fumarylacetoacetase	Peroxisomal acyl-coenzyme A oxidase 1
		Glyceraldehyde-3-phosphate dehydrogenase	Phosphoglycerate mutase 1
		"ATP synthase subunit alpha, mitochondrial"	"Short-chain specific acyl-CoA dehydrogenase, mitochondrial"
		Phosphoglycerate kinase 1	S-formylglutathione hydrolase
		"Aspartate aminotransferase, mitochondrial"
		Glycine N-methyltransferase
		Sorbitol dehydrogenase
		L-lactate dehydrogenase A chain
		Adenosylhomocysteinase
		"3-ketoacyl-CoA thiolase A, peroxisomal"
		"3-ketoacyl-CoA thiolase B, peroxisomal"
		S-methylmethionine--homocysteine S-methyltransferase BHMT2
		"Ornithine carbamoyltransferase, mitochondrial"
		Bifunctional epoxide hydrolase 2
		Transketolase
		Triokinase/FMN cyclase
		"Aldehyde dehydrogenase, cytosolic 1"
		Cysteine sulfinic acid decarboxylase
		Formimidoyltransferase-cyclodeaminase
		S-adenosylmethionine synthase isoform type-1
		"Glycogen phosphorylase, liver form"
		Fatty acid synthase
		Triosephosphate isomerase
		"Malate dehydrogenase, mitochondrial"
		Isocitrate dehydrogenase [NADP] cytoplasmic
		Maleylacetoacetate isomerase
		Microsomal glutathione S-transferase 1
		Phosphoglucomutase-1
		"Delta-1-pyrroline-5-carboxylate dehydrogenase, mitochondrial"
		"Medium-chain specific acyl-CoA dehydrogenase, mitochondrial"
		Glutathione S-transferase A1
		Glutathione peroxidase 1
		Carbonic anhydrase 2
		"Trifunctional enzyme subunit alpha, mitochondrial"
		"Homogentisate 1,2-dioxygenase"
		Peroxiredoxin-6
		"Sarcosine dehydrogenase, mitochondrial"
		Alpha-enolase
		Glutathione S-transferase Mu 3
		Nucleoside diphosphate kinase B
		Aldehyde dehydrogenase family 8 member A1
		Cystathionine gamma-lyase
		"Methylmalonate-semialdehyde dehydrogenase [acylating], mitochondrial"
		"Succinate--CoA ligase [ADP/GDP-forming] subunit alpha, mitochondrial"
		"Cytochrome c oxidase subunit 6A1, mitochondrial"
		Glyoxylate reductase/hydroxypyruvate reductase
		"Hydroxymethylglutaryl-CoA lyase, mitochondrial"
		NADP-dependent malic enzyme
		Xanthine dehydrogenase/oxidase
		"Acyl-coenzyme A synthetase ACSM1, mitochondrial"
		"Alanine--glyoxylate aminotransferase 2, mitochondrial"
		Alcohol dehydrogenase class-3
		"Hydroxyacyl-coenzyme A dehydrogenase, mitochondrial"
		"Malate dehydrogenase, cytoplasmic"
		Peroxisomal acyl-coenzyme A oxidase 1
		Phenylalanine-4-hydroxylase
		Phosphoglycerate mutase 1
		"Short-chain specific acyl-CoA dehydrogenase, mitochondrial"
		Non-specific lipid-transfer protein
		S-formylglutathione hydrolase
		Xylulose kinase

## Sheet: aged tm dmso
Arginine biosynthesis	Alanine, aspartate and glutamate metabolism	Metabolic pathways	Carbon metabolism	Biosynthesis of amino acids	Thyroid hormone synthesis	Glycine, serine and threonine metabolism	Cysteine and methionine metabolism	Protein processing in endoplasmic reticulum	Antigen processing and presentation	Fluid shear stress and atherosclerosis	Fatty acid degradation	Valine, leucine and isoleucine degradation	Fatty acid metabolism	Glycolysis / Gluconeogenesis	Tryptophan metabolism	beta-Alanine metabolism	Pyruvate metabolism	PPAR signaling pathway	Glutathione metabolism	Metabolism of xenobiotics by cytochrome P450	Drug metabolism - cytochrome P450	Drug metabolism - other enzymes	Platinum drug resistance	Pathways in cancer	Chemical carcinogenesis	Hepatocellular carcinoma	Huntington disease	Pentose phosphate pathway	Fructose and mannose metabolism	HIF-1 signaling pathway	Butanoate metabolism	Peroxisome	Tyrosine metabolism	Propanoate metabolism
"Carbamoyl-phosphate synthase [ammonia], mitochondrial"	"Carbamoyl-phosphate synthase [ammonia], mitochondrial"	"Carbamoyl-phosphate synthase [ammonia], mitochondrial"	"Carbamoyl-phosphate synthase [ammonia], mitochondrial"	"Carbamoyl-phosphate synthase [ammonia], mitochondrial"	Serum albumin	Betaine--homocysteine S-methyltransferase 1	Betaine--homocysteine S-methyltransferase 1	Endoplasmic reticulum chaperone BiP	Endoplasmic reticulum chaperone BiP	Argininosuccinate synthase	"3-ketoacyl-CoA thiolase, mitochondrial"	"3-ketoacyl-CoA thiolase, mitochondrial"	"3-ketoacyl-CoA thiolase, mitochondrial"	"Aldehyde dehydrogenase, mitochondrial"	"Aldehyde dehydrogenase, mitochondrial"	"Aldehyde dehydrogenase, mitochondrial"	"Aldehyde dehydrogenase, mitochondrial"	"Fatty acid-binding protein, liver"	Glutathione S-transferase A3	Glutathione S-transferase A3	Glutathione S-transferase A3	Glutathione S-transferase A3	Glutathione S-transferase A3	Glutathione S-transferase A3	Glutathione S-transferase A3	Glutathione S-transferase A3	"ATP synthase subunit beta, mitochondrial"	Fructose-bisphosphate aldolase B	Fructose-bisphosphate aldolase B	Fructose-bisphosphate aldolase B	"Hydroxymethylglutaryl-CoA synthase, mitochondrial"	Catalase	Alcohol dehydrogenase 1	L-lactate dehydrogenase A chain
Argininosuccinate synthase	Argininosuccinate synthase	Betaine--homocysteine S-methyltransferase 1	Fructose-bisphosphate aldolase B	Argininosuccinate synthase	Endoplasmic reticulum chaperone BiP	Glycine N-methyltransferase	"Aspartate aminotransferase, mitochondrial"	Protein disulfide-isomerase	Protein disulfide-isomerase A3	Glutathione S-transferase A3	"Aldehyde dehydrogenase, mitochondrial"	"Aldehyde dehydrogenase, mitochondrial"	"3-ketoacyl-CoA thiolase A, peroxisomal"	Fructose-bisphosphate aldolase B	Catalase	"Trifunctional enzyme subunit alpha, mitochondrial"	L-lactate dehydrogenase A chain	"Hydroxymethylglutaryl-CoA synthase, mitochondrial"	Glutathione S-transferase Mu 1	Glutathione S-transferase Mu 1	Glutathione S-transferase Mu 1	Glutathione S-transferase Mu 1	Glutathione S-transferase Mu 1	Glutathione S-transferase Mu 1	Glutathione S-transferase Mu 1	Glutathione S-transferase Mu 1	"ATP synthase subunit alpha, mitochondrial"	Regucalcin	"Fructose-1,6-bisphosphatase 1"	Glyceraldehyde-3-phosphate dehydrogenase	"Trifunctional enzyme subunit alpha, mitochondrial"	"3-ketoacyl-CoA thiolase A, peroxisomal"	Fumarylacetoacetase	"Trifunctional enzyme subunit alpha, mitochondrial"
Arginase-1	"Glutamate dehydrogenase 1, mitochondrial"	Carbonic anhydrase 3	Regucalcin	Fructose-bisphosphate aldolase B	Endoplasmin	"Sarcosine dehydrogenase, mitochondrial"	L-lactate dehydrogenase A chain	Endoplasmin	Calreticulin	Glutathione S-transferase Mu 1	Alcohol dehydrogenase 1	"Hydroxymethylglutaryl-CoA synthase, mitochondrial"	"3-ketoacyl-CoA thiolase B, peroxisomal"	"Fructose-1,6-bisphosphatase 1"	"Trifunctional enzyme subunit alpha, mitochondrial"	"Methylmalonate-semialdehyde dehydrogenase [acylating], mitochondrial"	"Malate dehydrogenase, mitochondrial"	"3-ketoacyl-CoA thiolase A, peroxisomal"	Glutathione S-transferase P 1	Glutathione S-transferase P 1	Glutathione S-transferase P 1	Glutathione S-transferase P 1	Glutathione S-transferase P 1	Endoplasmin	Glutathione S-transferase P 1	"Actin, cytoplasmic 2"	Superoxide dismutase [Cu-Zn]	"Fructose-1,6-bisphosphatase 1"	Sorbitol dehydrogenase	Phosphoglycerate kinase 1	"Hydroxymethylglutaryl-CoA lyase, mitochondrial"	"3-ketoacyl-CoA thiolase B, peroxisomal"	"Aspartate aminotransferase, mitochondrial"	"Methylmalonate-semialdehyde dehydrogenase [acylating], mitochondrial"
"Glutamate dehydrogenase 1, mitochondrial"	"Aspartate aminotransferase, mitochondrial"	Argininosuccinate synthase	"Fructose-1,6-bisphosphatase 1"	Arginase-1	Protein disulfide-isomerase A4	Cystathionine gamma-lyase	Adenosylhomocysteinase	Protein disulfide-isomerase A3	Heat shock cognate 71 kDa protein	"Actin, cytoplasmic 2"	"3-ketoacyl-CoA thiolase A, peroxisomal"	"3-ketoacyl-CoA thiolase A, peroxisomal"	Fatty acid synthase	Alcohol dehydrogenase 1	Aldehyde dehydrogenase family 8 member A1	Peroxisomal acyl-coenzyme A oxidase 1	Glyoxylate reductase/hydroxypyruvate reductase	"3-ketoacyl-CoA thiolase B, peroxisomal"	Isocitrate dehydrogenase [NADP] cytoplasmic	Alcohol dehydrogenase 1	Alcohol dehydrogenase 1	Carboxylesterase 1D	Microsomal glutathione S-transferase 1	Glutathione S-transferase P 1	Alcohol dehydrogenase 1	Glutathione S-transferase P 1	Glutathione peroxidase 1	Transketolase	Triokinase/FMN cyclase	L-lactate dehydrogenase A chain	"Acyl-coenzyme A synthetase ACSM1, mitochondrial"	Superoxide dismutase [Cu-Zn]	Maleylacetoacetate isomerase	"Succinate--CoA ligase [ADP/GDP-forming] subunit alpha, mitochondrial"
"Aspartate aminotransferase, mitochondrial"	"Delta-1-pyrroline-5-carboxylate dehydrogenase, mitochondrial"	"3-ketoacyl-CoA thiolase, mitochondrial"	"Glutamate dehydrogenase 1, mitochondrial"	Glyceraldehyde-3-phosphate dehydrogenase	Glutathione peroxidase 1	Glyoxylate reductase/hydroxypyruvate reductase	S-methylmethionine--homocysteine S-methyltransferase BHMT2	Calreticulin	Heat shock protein HSP 90-beta	Endoplasmin	"3-ketoacyl-CoA thiolase B, peroxisomal"	"3-ketoacyl-CoA thiolase B, peroxisomal"	"Medium-chain specific acyl-CoA dehydrogenase, mitochondrial"	Glyceraldehyde-3-phosphate dehydrogenase	"Hydroxyacyl-coenzyme A dehydrogenase, mitochondrial"	"Short-chain specific acyl-CoA dehydrogenase, mitochondrial"	NADP-dependent malic enzyme	Acyl-CoA-binding protein	Microsomal glutathione S-transferase 1	Microsomal glutathione S-transferase 1	Microsomal glutathione S-transferase 1	Carboxylesterase 1F	Glutathione S-transferase A1	Microsomal glutathione S-transferase 1	Microsomal glutathione S-transferase 1	Microsomal glutathione S-transferase 1	"Cytochrome c oxidase subunit 6A1, mitochondrial"	Phosphoglucomutase-1	Triosephosphate isomerase	Alpha-enolase	"Hydroxyacyl-coenzyme A dehydrogenase, mitochondrial"	Bifunctional epoxide hydrolase 2	"Homogentisate 1,2-dioxygenase"	Peroxisomal acyl-coenzyme A oxidase 1
"Ornithine carbamoyltransferase, mitochondrial"	"Alanine--glyoxylate aminotransferase 2, mitochondrial"	"Aldehyde dehydrogenase, mitochondrial"	Catalase	Phosphoglycerate kinase 1		"Alanine--glyoxylate aminotransferase 2, mitochondrial"	S-adenosylmethionine synthase isoform type-1	Protein disulfide-isomerase A6		Glutathione S-transferase P 1	"Medium-chain specific acyl-CoA dehydrogenase, mitochondrial"	"Medium-chain specific acyl-CoA dehydrogenase, mitochondrial"	"Trifunctional enzyme subunit alpha, mitochondrial"	Phosphoglycerate kinase 1			"Malate dehydrogenase, cytoplasmic"	"Medium-chain specific acyl-CoA dehydrogenase, mitochondrial"	Glutathione S-transferase A1	Glutathione S-transferase A1	Glutathione S-transferase A1	Microsomal glutathione S-transferase 1	Glutathione S-transferase Mu 3	Glutathione S-transferase A1	Glutathione S-transferase A1	Glutathione S-transferase A1	Clathrin heavy chain 1				"Short-chain specific acyl-CoA dehydrogenase, mitochondrial"	Isocitrate dehydrogenase [NADP] cytoplasmic	Alcohol dehydrogenase class-3	"Short-chain specific acyl-CoA dehydrogenase, mitochondrial"
		Glutathione S-transferase A3	Glyceraldehyde-3-phosphate dehydrogenase	"Aspartate aminotransferase, mitochondrial"		Phosphoglycerate mutase 1	"Malate dehydrogenase, mitochondrial"	Protein disulfide-isomerase A4		Microsomal glutathione S-transferase 1	"Trifunctional enzyme subunit alpha, mitochondrial"	"Trifunctional enzyme subunit alpha, mitochondrial"	"Hydroxyacyl-coenzyme A dehydrogenase, mitochondrial"	L-lactate dehydrogenase A chain				NADP-dependent malic enzyme	Glutathione peroxidase 1	Glutathione S-transferase Mu 3	Glutathione S-transferase Mu 3	Glutathione S-transferase A1		Heat shock protein HSP 90-beta	Glutathione S-transferase Mu 3	Glutathione S-transferase Mu 3						Peroxiredoxin-1
		Glutathione S-transferase Mu 1	Phosphoglycerate kinase 1	"Ornithine carbamoyltransferase, mitochondrial"			Cystathionine gamma-lyase	Heat shock cognate 71 kDa protein		Glutathione S-transferase A1	Alcohol dehydrogenase class-3	"Methylmalonate-semialdehyde dehydrogenase [acylating], mitochondrial"	Peroxisomal acyl-coenzyme A oxidase 1	Triosephosphate isomerase				Peroxisomal acyl-coenzyme A oxidase 1	Glutathione S-transferase Mu 3	Alcohol dehydrogenase class-3	Alcohol dehydrogenase class-3	Glutathione S-transferase Mu 3		Glutathione S-transferase Mu 3	Alcohol dehydrogenase class-3							"Hydroxymethylglutaryl-CoA lyase, mitochondrial"
		"ATP synthase subunit beta, mitochondrial"	"Aspartate aminotransferase, mitochondrial"	Transketolase			"Alanine--glyoxylate aminotransferase 2, mitochondrial"	Heat shock protein HSP 90-beta		Heat shock protein HSP 90-beta	"Hydroxyacyl-coenzyme A dehydrogenase, mitochondrial"	"Hydroxymethylglutaryl-CoA lyase, mitochondrial"	"Short-chain specific acyl-CoA dehydrogenase, mitochondrial"	Phosphoglucomutase-1				Non-specific lipid-transfer protein				Nucleoside diphosphate kinase B										Xanthine dehydrogenase/oxidase
		Fructose-bisphosphate aldolase B	Transketolase	S-adenosylmethionine synthase isoform type-1			"Malate dehydrogenase, cytoplasmic"			Glutathione S-transferase Mu 3	Peroxisomal acyl-coenzyme A oxidase 1	"Alanine--glyoxylate aminotransferase 2, mitochondrial"	Non-specific lipid-transfer protein	Alpha-enolase								Xanthine dehydrogenase/oxidase										Peroxisomal acyl-coenzyme A oxidase 1
		Glutathione S-transferase P 1	Triokinase/FMN cyclase	Triosephosphate isomerase							"Short-chain specific acyl-CoA dehydrogenase, mitochondrial"	"Hydroxyacyl-coenzyme A dehydrogenase, mitochondrial"		Alcohol dehydrogenase class-3																		Non-specific lipid-transfer protein
		Selenium-binding protein 2	Triosephosphate isomerase	Isocitrate dehydrogenase [NADP] cytoplasmic								"Short-chain specific acyl-CoA dehydrogenase, mitochondrial"		Phosphoglycerate mutase 1
		Regucalcin	"Malate dehydrogenase, mitochondrial"	Alpha-enolase
		"Hydroxymethylglutaryl-CoA synthase, mitochondrial"	Isocitrate dehydrogenase [NADP] cytoplasmic	Cystathionine gamma-lyase
		Arginase-1	"Trifunctional enzyme subunit alpha, mitochondrial"	Phenylalanine-4-hydroxylase
		"Fructose-1,6-bisphosphatase 1"	Alpha-enolase	Phosphoglycerate mutase 1
		"Glutamate dehydrogenase 1, mitochondrial"	"Methylmalonate-semialdehyde dehydrogenase [acylating], mitochondrial"
		Retinal dehydrogenase 1	"Succinate--CoA ligase [ADP/GDP-forming] subunit alpha, mitochondrial"
		Catalase	NADP-dependent malic enzyme
		Methanethiol oxidase	Alcohol dehydrogenase class-3
		Alcohol dehydrogenase 1	"Malate dehydrogenase, cytoplasmic"
		Fumarylacetoacetase	Peroxisomal acyl-coenzyme A oxidase 1
		Glyceraldehyde-3-phosphate dehydrogenase	Phosphoglycerate mutase 1
		"ATP synthase subunit alpha, mitochondrial"	"Short-chain specific acyl-CoA dehydrogenase, mitochondrial"
		Phosphoglycerate kinase 1	S-formylglutathione hydrolase
		"Aspartate aminotransferase, mitochondrial"
		Glycine N-methyltransferase
		Sorbitol dehydrogenase
		L-lactate dehydrogenase A chain
		Adenosylhomocysteinase
		"3-ketoacyl-CoA thiolase A, peroxisomal"
		"3-ketoacyl-CoA thiolase B, peroxisomal"
		S-methylmethionine--homocysteine S-methyltransferase BHMT2
		"Ornithine carbamoyltransferase, mitochondrial"
		Bifunctional epoxide hydrolase 2
		Transketolase
		Triokinase/FMN cyclase
		"Aldehyde dehydrogenase, cytosolic 1"
		Cysteine sulfinic acid decarboxylase
		Formimidoyltransferase-cyclodeaminase
		S-adenosylmethionine synthase isoform type-1
		"Glycogen phosphorylase, liver form"
		Fatty acid synthase
		Triosephosphate isomerase
		"Malate dehydrogenase, mitochondrial"
		Isocitrate dehydrogenase [NADP] cytoplasmic
		Maleylacetoacetate isomerase
		Microsomal glutathione S-transferase 1
		Phosphoglucomutase-1
		"Delta-1-pyrroline-5-carboxylate dehydrogenase, mitochondrial"
		"Medium-chain specific acyl-CoA dehydrogenase, mitochondrial"
		Glutathione S-transferase A1
		Glutathione peroxidase 1
		Carbonic anhydrase 2
		"Trifunctional enzyme subunit alpha, mitochondrial"
		"Homogentisate 1,2-dioxygenase"
		Peroxiredoxin-6
		"Sarcosine dehydrogenase, mitochondrial"
		Alpha-enolase
		Glutathione S-transferase Mu 3
		Nucleoside diphosphate kinase B
		Aldehyde dehydrogenase family 8 member A1
		Cystathionine gamma-lyase
		"Methylmalonate-semialdehyde dehydrogenase [acylating], mitochondrial"
		"Succinate--CoA ligase [ADP/GDP-forming] subunit alpha, mitochondrial"
		"Cytochrome c oxidase subunit 6A1, mitochondrial"
		Glyoxylate reductase/hydroxypyruvate reductase
		"Hydroxymethylglutaryl-CoA lyase, mitochondrial"
		NADP-dependent malic enzyme
		Xanthine dehydrogenase/oxidase
		"Acyl-coenzyme A synthetase ACSM1, mitochondrial"
		"Alanine--glyoxylate aminotransferase 2, mitochondrial"
		Alcohol dehydrogenase class-3
		"Hydroxyacyl-coenzyme A dehydrogenase, mitochondrial"
		"Malate dehydrogenase, cytoplasmic"
		Peroxisomal acyl-coenzyme A oxidase 1
		Phenylalanine-4-hydroxylase
		Phosphoglycerate mutase 1
		"Short-chain specific acyl-CoA dehydrogenase, mitochondrial"
		Non-specific lipid-transfer protein
		S-formylglutathione hydrolase
		Xylulose kinase

## Sheet: aged tm young tm
Arginine biosynthesis	Alanine, aspartate and glutamate metabolism	Metabolic pathways	Carbon metabolism	Biosynthesis of amino acids	Thyroid hormone synthesis	Glycine, serine and threonine metabolism	Cysteine and methionine metabolism	Protein processing in endoplasmic reticulum	Antigen processing and presentation	Fluid shear stress and atherosclerosis	Fatty acid degradation	Valine, leucine and isoleucine degradation	Fatty acid metabolism	Glycolysis / Gluconeogenesis	Tryptophan metabolism	beta-Alanine metabolism	Pyruvate metabolism	PPAR signaling pathway	Glutathione metabolism	Metabolism of xenobiotics by cytochrome P450	Drug metabolism - cytochrome P450	Drug metabolism - other enzymes	Platinum drug resistance	Pathways in cancer	Chemical carcinogenesis	Hepatocellular carcinoma	Huntington disease	Pentose phosphate pathway	Fructose and mannose metabolism	HIF-1 signaling pathway	Butanoate metabolism	Peroxisome	Tyrosine metabolism	Propanoate metabolism
"Carbamoyl-phosphate synthase [ammonia], mitochondrial"	"Carbamoyl-phosphate synthase [ammonia], mitochondrial"	"Carbamoyl-phosphate synthase [ammonia], mitochondrial"	"Carbamoyl-phosphate synthase [ammonia], mitochondrial"	"Carbamoyl-phosphate synthase [ammonia], mitochondrial"	Serum albumin	Betaine--homocysteine S-methyltransferase 1	Betaine--homocysteine S-methyltransferase 1	Endoplasmic reticulum chaperone BiP	Endoplasmic reticulum chaperone BiP	Argininosuccinate synthase	"3-ketoacyl-CoA thiolase, mitochondrial"	"3-ketoacyl-CoA thiolase, mitochondrial"	"3-ketoacyl-CoA thiolase, mitochondrial"	"Aldehyde dehydrogenase, mitochondrial"	"Aldehyde dehydrogenase, mitochondrial"	"Aldehyde dehydrogenase, mitochondrial"	"Aldehyde dehydrogenase, mitochondrial"	"Fatty acid-binding protein, liver"	Glutathione S-transferase A3	Glutathione S-transferase A3	Glutathione S-transferase A3	Glutathione S-transferase A3	Glutathione S-transferase A3	Glutathione S-transferase A3	Glutathione S-transferase A3	Glutathione S-transferase A3	"ATP synthase subunit beta, mitochondrial"	Fructose-bisphosphate aldolase B	Fructose-bisphosphate aldolase B	Fructose-bisphosphate aldolase B	"Hydroxymethylglutaryl-CoA synthase, mitochondrial"	Catalase	Alcohol dehydrogenase 1	L-lactate dehydrogenase A chain
Argininosuccinate synthase	Argininosuccinate synthase	Betaine--homocysteine S-methyltransferase 1	Fructose-bisphosphate aldolase B	Argininosuccinate synthase	Endoplasmic reticulum chaperone BiP	Glycine N-methyltransferase	"Aspartate aminotransferase, mitochondrial"	Protein disulfide-isomerase	Protein disulfide-isomerase A3	Glutathione S-transferase A3	"Aldehyde dehydrogenase, mitochondrial"	"Aldehyde dehydrogenase, mitochondrial"	"3-ketoacyl-CoA thiolase A, peroxisomal"	Fructose-bisphosphate aldolase B	Catalase	"Trifunctional enzyme subunit alpha, mitochondrial"	L-lactate dehydrogenase A chain	"Hydroxymethylglutaryl-CoA synthase, mitochondrial"	Glutathione S-transferase Mu 1	Glutathione S-transferase Mu 1	Glutathione S-transferase Mu 1	Glutathione S-transferase Mu 1	Glutathione S-transferase Mu 1	Glutathione S-transferase Mu 1	Glutathione S-transferase Mu 1	Glutathione S-transferase Mu 1	"ATP synthase subunit alpha, mitochondrial"	Regucalcin	"Fructose-1,6-bisphosphatase 1"	Glyceraldehyde-3-phosphate dehydrogenase	"Trifunctional enzyme subunit alpha, mitochondrial"	"3-ketoacyl-CoA thiolase A, peroxisomal"	Fumarylacetoacetase	"Trifunctional enzyme subunit alpha, mitochondrial"
Arginase-1	"Glutamate dehydrogenase 1, mitochondrial"	Carbonic anhydrase 3	Regucalcin	Fructose-bisphosphate aldolase B	Endoplasmin	"Sarcosine dehydrogenase, mitochondrial"	L-lactate dehydrogenase A chain	Endoplasmin	Calreticulin	Glutathione S-transferase Mu 1	Alcohol dehydrogenase 1	"Hydroxymethylglutaryl-CoA synthase, mitochondrial"	"3-ketoacyl-CoA thiolase B, peroxisomal"	"Fructose-1,6-bisphosphatase 1"	"Trifunctional enzyme subunit alpha, mitochondrial"	"Methylmalonate-semialdehyde dehydrogenase [acylating], mitochondrial"	"Malate dehydrogenase, mitochondrial"	"3-ketoacyl-CoA thiolase A, peroxisomal"	Glutathione S-transferase P 1	Glutathione S-transferase P 1	Glutathione S-transferase P 1	Glutathione S-transferase P 1	Glutathione S-transferase P 1	Endoplasmin	Glutathione S-transferase P 1	"Actin, cytoplasmic 2"	Superoxide dismutase [Cu-Zn]	"Fructose-1,6-bisphosphatase 1"	Sorbitol dehydrogenase	Phosphoglycerate kinase 1	"Hydroxymethylglutaryl-CoA lyase, mitochondrial"	"3-ketoacyl-CoA thiolase B, peroxisomal"	"Aspartate aminotransferase, mitochondrial"	"Methylmalonate-semialdehyde dehydrogenase [acylating], mitochondrial"
"Glutamate dehydrogenase 1, mitochondrial"	"Aspartate aminotransferase, mitochondrial"	Argininosuccinate synthase	"Fructose-1,6-bisphosphatase 1"	Arginase-1	Protein disulfide-isomerase A4	Cystathionine gamma-lyase	Adenosylhomocysteinase	Protein disulfide-isomerase A3	Heat shock cognate 71 kDa protein	"Actin, cytoplasmic 2"	"3-ketoacyl-CoA thiolase A, peroxisomal"	"3-ketoacyl-CoA thiolase A, peroxisomal"	Fatty acid synthase	Alcohol dehydrogenase 1	Aldehyde dehydrogenase family 8 member A1	Peroxisomal acyl-coenzyme A oxidase 1	Glyoxylate reductase/hydroxypyruvate reductase	"3-ketoacyl-CoA thiolase B, peroxisomal"	Isocitrate dehydrogenase [NADP] cytoplasmic	Alcohol dehydrogenase 1	Alcohol dehydrogenase 1	Carboxylesterase 1D	Microsomal glutathione S-transferase 1	Glutathione S-transferase P 1	Alcohol dehydrogenase 1	Glutathione S-transferase P 1	Glutathione peroxidase 1	Transketolase	Triokinase/FMN cyclase	L-lactate dehydrogenase A chain	"Acyl-coenzyme A synthetase ACSM1, mitochondrial"	Superoxide dismutase [Cu-Zn]	Maleylacetoacetate isomerase	"Succinate--CoA ligase [ADP/GDP-forming] subunit alpha, mitochondrial"
"Aspartate aminotransferase, mitochondrial"	"Delta-1-pyrroline-5-carboxylate dehydrogenase, mitochondrial"	"3-ketoacyl-CoA thiolase, mitochondrial"	"Glutamate dehydrogenase 1, mitochondrial"	Glyceraldehyde-3-phosphate dehydrogenase	Glutathione peroxidase 1	Glyoxylate reductase/hydroxypyruvate reductase	S-methylmethionine--homocysteine S-methyltransferase BHMT2	Calreticulin	Heat shock protein HSP 90-beta	Endoplasmin	"3-ketoacyl-CoA thiolase B, peroxisomal"	"3-ketoacyl-CoA thiolase B, peroxisomal"	"Medium-chain specific acyl-CoA dehydrogenase, mitochondrial"	Glyceraldehyde-3-phosphate dehydrogenase	"Hydroxyacyl-coenzyme A dehydrogenase, mitochondrial"	"Short-chain specific acyl-CoA dehydrogenase, mitochondrial"	NADP-dependent malic enzyme	Acyl-CoA-binding protein	Microsomal glutathione S-transferase 1	Microsomal glutathione S-transferase 1	Microsomal glutathione S-transferase 1	Carboxylesterase 1F	Glutathione S-transferase A1	Microsomal glutathione S-transferase 1	Microsomal glutathione S-transferase 1	Microsomal glutathione S-transferase 1	"Cytochrome c oxidase subunit 6A1, mitochondrial"	Phosphoglucomutase-1	Triosephosphate isomerase	Alpha-enolase	"Hydroxyacyl-coenzyme A dehydrogenase, mitochondrial"	Bifunctional epoxide hydrolase 2	"Homogentisate 1,2-dioxygenase"	Peroxisomal acyl-coenzyme A oxidase 1
"Ornithine carbamoyltransferase, mitochondrial"	"Alanine--glyoxylate aminotransferase 2, mitochondrial"	"Aldehyde dehydrogenase, mitochondrial"	Catalase	Phosphoglycerate kinase 1		"Alanine--glyoxylate aminotransferase 2, mitochondrial"	S-adenosylmethionine synthase isoform type-1	Protein disulfide-isomerase A6		Glutathione S-transferase P 1	"Medium-chain specific acyl-CoA dehydrogenase, mitochondrial"	"Medium-chain specific acyl-CoA dehydrogenase, mitochondrial"	"Trifunctional enzyme subunit alpha, mitochondrial"	Phosphoglycerate kinase 1			"Malate dehydrogenase, cytoplasmic"	"Medium-chain specific acyl-CoA dehydrogenase, mitochondrial"	Glutathione S-transferase A1	Glutathione S-transferase A1	Glutathione S-transferase A1	Microsomal glutathione S-transferase 1	Glutathione S-transferase Mu 3	Glutathione S-transferase A1	Glutathione S-transferase A1	Glutathione S-transferase A1	Clathrin heavy chain 1				"Short-chain specific acyl-CoA dehydrogenase, mitochondrial"	Isocitrate dehydrogenase [NADP] cytoplasmic	Alcohol dehydrogenase class-3	"Short-chain specific acyl-CoA dehydrogenase, mitochondrial"
		Glutathione S-transferase A3	Glyceraldehyde-3-phosphate dehydrogenase	"Aspartate aminotransferase, mitochondrial"		Phosphoglycerate mutase 1	"Malate dehydrogenase, mitochondrial"	Protein disulfide-isomerase A4		Microsomal glutathione S-transferase 1	"Trifunctional enzyme subunit alpha, mitochondrial"	"Trifunctional enzyme subunit alpha, mitochondrial"	"Hydroxyacyl-coenzyme A dehydrogenase, mitochondrial"	L-lactate dehydrogenase A chain				NADP-dependent malic enzyme	Glutathione peroxidase 1	Glutathione S-transferase Mu 3	Glutathione S-transferase Mu 3	Glutathione S-transferase A1		Heat shock protein HSP 90-beta	Glutathione S-transferase Mu 3	Glutathione S-transferase Mu 3						Peroxiredoxin-1
		Glutathione S-transferase Mu 1	Phosphoglycerate kinase 1	"Ornithine carbamoyltransferase, mitochondrial"			Cystathionine gamma-lyase	Heat shock cognate 71 kDa protein		Glutathione S-transferase A1	Alcohol dehydrogenase class-3	"Methylmalonate-semialdehyde dehydrogenase [acylating], mitochondrial"	Peroxisomal acyl-coenzyme A oxidase 1	Triosephosphate isomerase				Peroxisomal acyl-coenzyme A oxidase 1	Glutathione S-transferase Mu 3	Alcohol dehydrogenase class-3	Alcohol dehydrogenase class-3	Glutathione S-transferase Mu 3		Glutathione S-transferase Mu 3	Alcohol dehydrogenase class-3							"Hydroxymethylglutaryl-CoA lyase, mitochondrial"
		"ATP synthase subunit beta, mitochondrial"	"Aspartate aminotransferase, mitochondrial"	Transketolase			"Alanine--glyoxylate aminotransferase 2, mitochondrial"	Heat shock protein HSP 90-beta		Heat shock protein HSP 90-beta	"Hydroxyacyl-coenzyme A dehydrogenase, mitochondrial"	"Hydroxymethylglutaryl-CoA lyase, mitochondrial"	"Short-chain specific acyl-CoA dehydrogenase, mitochondrial"	Phosphoglucomutase-1				Non-specific lipid-transfer protein				Nucleoside diphosphate kinase B										Xanthine dehydrogenase/oxidase
		Fructose-bisphosphate aldolase B	Transketolase	S-adenosylmethionine synthase isoform type-1			"Malate dehydrogenase, cytoplasmic"			Glutathione S-transferase Mu 3	Peroxisomal acyl-coenzyme A oxidase 1	"Alanine--glyoxylate aminotransferase 2, mitochondrial"	Non-specific lipid-transfer protein	Alpha-enolase								Xanthine dehydrogenase/oxidase										Peroxisomal acyl-coenzyme A oxidase 1
		Glutathione S-transferase P 1	Triokinase/FMN cyclase	Triosephosphate isomerase							"Short-chain specific acyl-CoA dehydrogenase, mitochondrial"	"Hydroxyacyl-coenzyme A dehydrogenase, mitochondrial"		Alcohol dehydrogenase class-3																		Non-specific lipid-transfer protein
		Selenium-binding protein 2	Triosephosphate isomerase	Isocitrate dehydrogenase [NADP] cytoplasmic								"Short-chain specific acyl-CoA dehydrogenase, mitochondrial"		Phosphoglycerate mutase 1
		Regucalcin	"Malate dehydrogenase, mitochondrial"	Alpha-enolase
		"Hydroxymethylglutaryl-CoA synthase, mitochondrial"	Isocitrate dehydrogenase [NADP] cytoplasmic	Cystathionine gamma-lyase
		Arginase-1	"Trifunctional enzyme subunit alpha, mitochondrial"	Phenylalanine-4-hydroxylase
		"Fructose-1,6-bisphosphatase 1"	Alpha-enolase	Phosphoglycerate mutase 1
		"Glutamate dehydrogenase 1, mitochondrial"	"Methylmalonate-semialdehyde dehydrogenase [acylating], mitochondrial"
		Retinal dehydrogenase 1	"Succinate--CoA ligase [ADP/GDP-forming] subunit alpha, mitochondrial"
		Catalase	NADP-dependent malic enzyme
		Methanethiol oxidase	Alcohol dehydrogenase class-3
		Alcohol dehydrogenase 1	"Malate dehydrogenase, cytoplasmic"
		Fumarylacetoacetase	Peroxisomal acyl-coenzyme A oxidase 1
		Glyceraldehyde-3-phosphate dehydrogenase	Phosphoglycerate mutase 1
		"ATP synthase subunit alpha, mitochondrial"	"Short-chain specific acyl-CoA dehydrogenase, mitochondrial"
		Phosphoglycerate kinase 1	S-formylglutathione hydrolase
		"Aspartate aminotransferase, mitochondrial"
		Glycine N-methyltransferase
		Sorbitol dehydrogenase
		L-lactate dehydrogenase A chain
		Adenosylhomocysteinase
		"3-ketoacyl-CoA thiolase A, peroxisomal"
		"3-ketoacyl-CoA thiolase B, peroxisomal"
		S-methylmethionine--homocysteine S-methyltransferase BHMT2
		"Ornithine carbamoyltransferase, mitochondrial"
		Bifunctional epoxide hydrolase 2
		Transketolase
		Triokinase/FMN cyclase
		"Aldehyde dehydrogenase, cytosolic 1"
		Cysteine sulfinic acid decarboxylase
		Formimidoyltransferase-cyclodeaminase
		S-adenosylmethionine synthase isoform type-1
		"Glycogen phosphorylase, liver form"
		Fatty acid synthase
		Triosephosphate isomerase
		"Malate dehydrogenase, mitochondrial"
		Isocitrate dehydrogenase [NADP] cytoplasmic
		Maleylacetoacetate isomerase
		Microsomal glutathione S-transferase 1
		Phosphoglucomutase-1
		"Delta-1-pyrroline-5-carboxylate dehydrogenase, mitochondrial"
		"Medium-chain specific acyl-CoA dehydrogenase, mitochondrial"
		Glutathione S-transferase A1
		Glutathione peroxidase 1
		Carbonic anhydrase 2
		"Trifunctional enzyme subunit alpha, mitochondrial"
		"Homogentisate 1,2-dioxygenase"
		Peroxiredoxin-6
		"Sarcosine dehydrogenase, mitochondrial"
		Alpha-enolase
		Glutathione S-transferase Mu 3
		Nucleoside diphosphate kinase B
		Aldehyde dehydrogenase family 8 member A1
		Cystathionine gamma-lyase
		"Methylmalonate-semialdehyde dehydrogenase [acylating], mitochondrial"
		"Succinate--CoA ligase [ADP/GDP-forming] subunit alpha, mitochondrial"
		"Cytochrome c oxidase subunit 6A1, mitochondrial"
		Glyoxylate reductase/hydroxypyruvate reductase
		"Hydroxymethylglutaryl-CoA lyase, mitochondrial"
		NADP-dependent malic enzyme
		Xanthine dehydrogenase/oxidase
		"Acyl-coenzyme A synthetase ACSM1, mitochondrial"
		"Alanine--glyoxylate aminotransferase 2, mitochondrial"
		Alcohol dehydrogenase class-3
		"Hydroxyacyl-coenzyme A dehydrogenase, mitochondrial"
		"Malate dehydrogenase, cytoplasmic"
		Peroxisomal acyl-coenzyme A oxidase 1
		Phenylalanine-4-hydroxylase
		Phosphoglycerate mutase 1
		"Short-chain specific acyl-CoA dehydrogenase, mitochondrial"
		Non-specific lipid-transfer protein
		S-formylglutathione hydrolase
		Xylulose kinase
